# Supplementary material for: Genomic Studies of White-Rot Fungus Cerrena unicolor SP02 Provide Insights into Food Safety Value-Added Utilization of Non-Food Lignocellulosic Biomass
Source: J Fungi (Basel). 2021 Oct 5;7(10):835. doi: 10.3390/jof7100835 (PMC8541250; doi:10.3390/jof7100835)
Supplement: Supplementary file 1 [file jof-07-00835-s001.zip]

Archive with 1 entries (1 files):
- jof-1393087-supplementary.xlsx
