# Supplementary material for: Genomic Studies of White-Rot Fungus Cerrena unicolor SP02 Provide Insights into Food Safety Value-Added Utilization of Non-Food Lignocellulosic Biomass
Source: J Fungi (Basel). 2021 Oct 5;7(10):835. doi: 10.3390/jof7100835 (PMC8541250; doi:10.3390/jof7100835)
Supplement: Supplementary file 1 [file jof-07-00835-s001.zip › jof-1393087-supplementary.xlsx]

## Sheet: SP02.CAZy_function_categories
Table S1 Additional file of CAZyme-coding genes
CAZy_class	Description	Gene_num	Gene_list
GT	Glycosyl Transferases	402	g4276.t1_1;g3625.t1_1;g1057.t1_1;g6383.t1_1;g770.t1_1;g11507.t1_1;g5589.t1_1;g7065.t1_1;g4876.t1_1;g8829.t1_1;g7211.t1_1;g10263.t1_1;g8184.t1_1;g6455.t1_1;g1185.t1_1;g9477.t1_1;g5511.t1_1;g4606.t1_1;g12122.t1_1;g293.t1_1;g7896.t1_1;g8771.t1_1;g4865.t1_1;g4604.t1_1;g11271.t1_1;g3047.t1_1;g9573.t1_1;g5319.t1_1;g10624.t1_1;g3703.t1_1;g4529.t1_1;g349.t1_1;g2300.t1_1;g4514.t1_1;g3301.t1_1;g4323.t1_1;g…
PL	Polysaccharide Lyases	14	g304.t1_1;g3756.t1_1;g636.t1_1;g9324.t1_1;g6247.t1_1;g2773.t1_1;g2782.t1_1;g9612.t1_1;g6245.t1_1;g3044.t1_1;g9995.t1_1;g635.t1_1;g637.t1_1;g4084.t1_1;
GH	Glycoside Hydrolases	390	g3492.t1_1;g11040.t1_1;g2293.t1_1;g7983.t1_1;g10219.t1_1;g4776.t1_1;g1763.t1_1;g7234.t1_1;g8752.t1_1;g5797.t1_1;g1187.t1_1;g8701.t1_1;g8568.t1_1;g2641.t1_1;g8650.t1_1;g2462.t1_1;g229.t1_1;g8557.t1_1;g6912.t1_1;g9633.t1_1;g2207.t1_1;g3174.t1_1;g9730.t1_1;g7454.t1_1;g11951.t1_1;g9624.t1_1;g6531.t1_1;g3804.t1_1;g11824.t1_1;g1774.t1_1;g6626.t1_1;g9989.t1_1;g4488.t1_1;g5349.t1_1;g1679.t1_1;g4391.t1_1;…
CE	Carbohydrate Esterases	50	g3680.t1_1;g6225.t1_1;g4988.t1_1;g1156.t1_1;g8516.t1_1;g6501.t1_1;g11949.t1_1;g109.t1_1;g10369.t1_1;g2109.t1_1;g3498.t1_1;g10244.t1_1;g10243.t1_1;g6617.t1_1;g2085.t1_1;g6212.t1_1;g10348.t1_1;g4132.t1_1;g2016.t1_1;g700.t1_1;g9181.t1_1;g6530.t1_1;g10064.t1_1;g2269.t1_1;g6587.t1_1;g2271.t1_1;g4322.t1_1;g10685.t1_1;g3713.t1_1;g2223.t1_1;g420.t1_1;g10360.t1_1;g1055.t1_1;g8006.t1_1;g5399.t1_1;g4054.t1_…
AA	Auxiliary Activities	121	g5357.t1_1;g5070.t1_1;g1958.t1_1;g404.t1_1;g2696.t1_1;g9155.t1_1;g6188.t1_1;g4893.t1_1;g4583.t1_1;g1959.t1_1;g2687.t1_1;g10944.t1_1;g6631.t1_1;g5295.t1_1;g1024.t1_1;g5072.t1_1;g11884.t1_1;g6428.t1_1;g10969.t1_1;g6549.t1_1;g10970.t1_1;g5223.t1_1;g10049.t1_1;g4558.t1_1;g7536.t1_1;g7939.t1_1;g309.t1_1;g2147.t1_1;g7295.t1_1;g9130.t1_1;g10583.t1_1;g4899.t1_1;g2256.t1_1;g4077.t1_1;g6628.t1_1;g9129.t1_1…
CBM	Carbohydrate-Binding Modules	216	g278.t1_1;g10078.t1_1;g5856.t1_1;g1203.t1_1;g1817.t1_1;g1256.t1_1;g5586.t1_1;g601.t1_1;g3621.t1_1;g1111.t1_1;g6956.t1_1;g4213.t1_1;g9546.t1_1;g6793.t1_1;g316.t1_1;g2122.t1_1;g6361.t1_1;g5476.t1_1;g8204.t1_1;g1713.t1_1;g9260.t1_1;g1069.t1_1;g1233.t1_1;g1162.t1_1;g79.t1_1;g3870.t1_1;g3061.t1_1;g5703.t1_1;g9933.t1_1;g255.t1_1;g3723.t1_1;g6867.t1_1;g8105.t1_1;g3999.t1_1;g6100.t1_1;g7819.t1_1;g3615.t1…

## Sheet: Sheet1
Table S2 Additional file of flavin-containing Monooxygenases
Gene ID	Start	End	Strand	Nr ID	Nr Description	Kegg Gene Name	Kegg Definition	Kegg EC	Kegg Pathway	GO ID	GO terms	KOG ID	KOG Description	CAZy Subject ID	CAZy activities	CAZy note
g2923	877198	879597	-	KDQ59577.1	hypothetical protein JAAARDRAFT_77653 [Jaapia argillacea MUCL 33604]	FMO	dimethylaniline monooxygenase (N-oxide forming)	EC:1.14.13.8	ko00982 Drug metabolism - cytochrome P450;	GO:0004499	N,N-dimethylaniline monooxygenase activity	gnl|CDD|229341	KOG1399, KOG1399, KOG1399, Flavin-containing monooxygenase [Secondary metabolites biosynthesis, transport and catabolism].	--	--	--
g7799	448249	450038	-	EMD35458.1	hypothetical protein CERSUDRAFT_106812 [Gelatoporia subvermispora B]	FMO	dimethylaniline monooxygenase (N-oxide forming)	EC:1.14.13.8	ko00982 Drug metabolism - cytochrome P450;	GO:0004499	N,N-dimethylaniline monooxygenase activity	gnl|CDD|229341	KOG1399, KOG1399, KOG1399, Flavin-containing monooxygenase [Secondary metabolites biosynthesis, transport and catabolism].	--	--	--
g1595	901694	904548	+	KZT01935.1	FAD/NAD(P)-binding domain-containing protein [Laetiporus sulphureus 93-53]	FMO	dimethylaniline monooxygenase (N-oxide forming)	EC:1.14.13.8	ko00982 Drug metabolism - cytochrome P450;	--	--	gnl|CDD|229341	KOG1399, KOG1399, KOG1399, Flavin-containing monooxygenase [Secondary metabolites biosynthesis, transport and catabolism].	--	--	--

## Sheet: Sheet2
Table S3: Additional file of cytochrome P450s
Gene ID	Start	End	Strand	Nr ID	Nr Description	Kegg Gene Name	Kegg Definition	Kegg EC	Kegg Pathway	GO ID	GO terms	KOG ID	KOG Description	CAZy Subject ID	CAZy activities	CAZy note
g7559	1841305	1843427	+	OSD00651.1	CyP450 monooxygenase [Trametes coccinea BRFM310]	FTME, CYP5066A	fumitremorgin C synthase	EC:1.14.21.10	ko00404 Staurosporine biosynthesis;	GO:0005506	iron ion binding	gnl|CDD|228106	KOG0156, KOG0156, KOG0156, Cytochrome P450 CYP2 subfamily [Secondary metabolites biosynthesis, transport and catabolism].	--	--	--
g8753	382261	385851	+	EMD42005.1	hypothetical protein CERSUDRAFT_110546 [Gelatoporia subvermispora B]	CYP17A	steroid 17alpha-monooxygenase / 17alpha-hydroxyprogesterone deacetylase	EC:1.14.14.19 1.14.14.32	ko00140 Steroid hormone biosynthesis;ko04913 Ovarian steroidogenesis;ko04917 Prolactin signaling pathway;	GO:0005506	iron ion binding	gnl|CDD|228106	KOG0156, KOG0156, KOG0156, Cytochrome P450 CYP2 subfamily [Secondary metabolites biosynthesis, transport and catabolism].	--	--	--
g7884	749887	757799	-	KDQ59121.1	hypothetical protein JAAARDRAFT_127559 [Jaapia argillacea MUCL 33604]	CYP1A1	cytochrome P450 family 1 subfamily A polypeptide 1	EC:1.14.14.1	ko00140 Steroid hormone biosynthesis;ko00380 Tryptophan metabolism;ko00830 Retinol metabolism;ko00980 Metabolism of xenobiotics by cytochrome P450;ko04913 Ovarian steroidogenesis;ko05204 Chemical carcinogenesis;	GO:0005506	iron ion binding	gnl|CDD|228106	KOG0156, KOG0156, KOG0156, Cytochrome P450 CYP2 subfamily [Secondary metabolites biosynthesis, transport and catabolism].	--	--	--
g5075	1188624	1191246	-	KDR82192.1	hypothetical protein GALMADRAFT_276748 [Galerina marginata CBS 339.88]	CYP1A1	cytochrome P450 family 1 subfamily A polypeptide 1	EC:1.14.14.1	ko00140 Steroid hormone biosynthesis;ko00380 Tryptophan metabolism;ko00830 Retinol metabolism;ko00980 Metabolism of xenobiotics by cytochrome P450;ko04913 Ovarian steroidogenesis;ko05204 Chemical carcinogenesis;	GO:0005506	iron ion binding	gnl|CDD|228106	KOG0156, KOG0156, KOG0156, Cytochrome P450 CYP2 subfamily [Secondary metabolites biosynthesis, transport and catabolism].	--	--	--
g6723	1389868	1393682	-	KIJ65802.1	hypothetical protein HYDPIDRAFT_109823 [Hydnomerulius pinastri MD-312]	CYP1B1	cytochrome P450 family 1 subfamily B polypeptide 1	EC:1.14.14.1	ko00140 Steroid hormone biosynthesis;ko00380 Tryptophan metabolism;ko00980 Metabolism of xenobiotics by cytochrome P450;ko04913 Ovarian steroidogenesis;ko05204 Chemical carcinogenesis;ko05206 MicroRNAs in cancer;	GO:0005506	iron ion binding	gnl|CDD|228106	KOG0156, KOG0156, KOG0156, Cytochrome P450 CYP2 subfamily [Secondary metabolites biosynthesis, transport and catabolism].	--	--	--
g5582	3002122	3004252	+	XP_007363305.1	cytochrome P450 [Dichomitus squalens LYAD-421 SS1]	CYP2B	cytochrome P450 family 2 subfamily B	EC:1.14.14.1	ko00140 Steroid hormone biosynthesis;ko00590 Arachidonic acid metabolism;ko00830 Retinol metabolism;ko05204 Chemical carcinogenesis;	GO:0005506	iron ion binding	gnl|CDD|228106	KOG0156, KOG0156, KOG0156, Cytochrome P450 CYP2 subfamily [Secondary metabolites biosynthesis, transport and catabolism].	--	--	--
g8739	339655	344299	+	AEB40217.1	cytochrome P450 monooxygenase [Taiwanofungus camphoratus]	CYP2F	cytochrome P450 family 2 subfamily F	EC:1.14.14.1	ko00980 Metabolism of xenobiotics by cytochrome P450;	GO:0005506	iron ion binding	gnl|CDD|228106	KOG0156, KOG0156, KOG0156, Cytochrome P450 CYP2 subfamily [Secondary metabolites biosynthesis, transport and catabolism].	--	--	--
g10852	100411	102624	-	KDR81199.1	hypothetical protein GALMADRAFT_1123773 [Galerina marginata CBS 339.88]	CYP2U1	cytochrome P450 family 2 subfamily U polypeptide 1	--	ko00590 Arachidonic acid metabolism;	GO:0005506	iron ion binding	gnl|CDD|228106	KOG0156, KOG0156, KOG0156, Cytochrome P450 CYP2 subfamily [Secondary metabolites biosynthesis, transport and catabolism].	--	--	--
g11371	114501	116714	+	KDR81199.1	hypothetical protein GALMADRAFT_1123773 [Galerina marginata CBS 339.88]	CYP2U1	cytochrome P450 family 2 subfamily U polypeptide 1	--	ko00590 Arachidonic acid metabolism;	GO:0005506	iron ion binding	gnl|CDD|228106	KOG0156, KOG0156, KOG0156, Cytochrome P450 CYP2 subfamily [Secondary metabolites biosynthesis, transport and catabolism].	--	--	--
g2189	2742570	2744018	-	PPQ89133.1	hypothetical protein CVT25_006505 [Psilocybe cyanescens]	CYP2U1	cytochrome P450 family 2 subfamily U polypeptide 1	--	ko00590 Arachidonic acid metabolism;	GO:0005506	iron ion binding	gnl|CDD|228106	KOG0156, KOG0156, KOG0156, Cytochrome P450 CYP2 subfamily [Secondary metabolites biosynthesis, transport and catabolism].	--	--	--
g2932	907883	910213	-	OSC97213.1	cytochrome P450 [Trametes coccinea BRFM310]	CYP2U1	cytochrome P450 family 2 subfamily U polypeptide 1	--	ko00590 Arachidonic acid metabolism;	GO:0005506	iron ion binding	gnl|CDD|228106	KOG0156, KOG0156, KOG0156, Cytochrome P450 CYP2 subfamily [Secondary metabolites biosynthesis, transport and catabolism].	--	--	--
g2769	316299	326599	-	PPQ69644.1	hypothetical protein CVT24_001217 [Panaeolus cyanescens]	CYP2X	cytochrome P450 family 2 subfamily X	--	--	GO:0005506	iron ion binding	gnl|CDD|228106	KOG0156, KOG0156, KOG0156, Cytochrome P450 CYP2 subfamily [Secondary metabolites biosynthesis, transport and catabolism].	--	--	--
g3973	509709	514517	-	RDB25710.1	Leukotriene-B4 omega-hydroxylase 3 [Hypsizygus marmoreus]	CYP32	cytochrome P450 family 32	--	--	GO:0005506	iron ion binding	gnl|CDD|228107	KOG0157, KOG0157, KOG0157, Cytochrome P450 CYP4/CYP19/CYP26 subfamilies [Secondary metabolites biosynthesis, transport and catabolism, Lipid transport and metabolism].	--	--	--
g7244	789530	791168	-	XP_007769840.1	cytochrome P450 [Coniophora puteana RWD-64-598 SS2]	CYP39A1	24-hydroxycholesterol 7alpha-hydroxylase	EC:1.14.14.26	ko00120 Primary bile acid biosynthesis;	GO:0004497	monooxygenase activity	gnl|CDD|228631	KOG0684, KOG0684, KOG0684, Cytochrome P450 [Secondary metabolites biosynthesis, transport and catabolism].	--	--	--
g1549	711541	711810	-	OBZ73462.1	Ubiquitin carboxyl-terminal hydrolase isozyme L5 [Grifola frondosa]	CYP3A	cytochrome P450 family 3 subfamily A	EC:1.14.14.1	ko00140 Steroid hormone biosynthesis;ko00591 Linoleic acid metabolism;ko00830 Retinol metabolism;ko05204 Chemical carcinogenesis;	GO:0005506	iron ion binding	--	--	--	--	--
g1629	1021014	1023411	+	XP_024341060.1	hypothetical protein POSPLADRAFT_1137238 [Postia placenta MAD-698-R-SB12]	CYP3A	cytochrome P450 family 3 subfamily A	EC:1.14.14.1	ko00140 Steroid hormone biosynthesis;ko00591 Linoleic acid metabolism;ko00830 Retinol metabolism;ko05204 Chemical carcinogenesis;	GO:0005506	iron ion binding	gnl|CDD|228107	KOG0157, KOG0157, KOG0157, Cytochrome P450 CYP4/CYP19/CYP26 subfamilies [Secondary metabolites biosynthesis, transport and catabolism, Lipid transport and metabolism].	--	--	--
g6532	597909	600345	+	XP_024341060.1	hypothetical protein POSPLADRAFT_1137238 [Postia placenta MAD-698-R-SB12]	CYP3A	cytochrome P450 family 3 subfamily A	EC:1.14.14.1	ko00140 Steroid hormone biosynthesis;ko00591 Linoleic acid metabolism;ko00830 Retinol metabolism;ko05204 Chemical carcinogenesis;	GO:0005506	iron ion binding	gnl|CDD|228107	KOG0157, KOG0157, KOG0157, Cytochrome P450 CYP4/CYP19/CYP26 subfamilies [Secondary metabolites biosynthesis, transport and catabolism, Lipid transport and metabolism].	--	--	--
g9660	78127	80494	+	XP_024341060.1	hypothetical protein POSPLADRAFT_1137238 [Postia placenta MAD-698-R-SB12]	CYP3A	cytochrome P450 family 3 subfamily A	EC:1.14.14.1	ko00140 Steroid hormone biosynthesis;ko00591 Linoleic acid metabolism;ko00830 Retinol metabolism;ko05204 Chemical carcinogenesis;	GO:0005506	iron ion binding	gnl|CDD|228107	KOG0157, KOG0157, KOG0157, Cytochrome P450 CYP4/CYP19/CYP26 subfamilies [Secondary metabolites biosynthesis, transport and catabolism, Lipid transport and metabolism].	--	--	--
g12174	72065	74432	+	XP_024341060.1	hypothetical protein POSPLADRAFT_1137238 [Postia placenta MAD-698-R-SB12]	CYP3A	cytochrome P450 family 3 subfamily A	EC:1.14.14.1	ko00140 Steroid hormone biosynthesis;ko00591 Linoleic acid metabolism;ko00830 Retinol metabolism;ko05204 Chemical carcinogenesis;	GO:0005506	iron ion binding	gnl|CDD|228107	KOG0157, KOG0157, KOG0157, Cytochrome P450 CYP4/CYP19/CYP26 subfamilies [Secondary metabolites biosynthesis, transport and catabolism, Lipid transport and metabolism].	--	--	--
g6735	1425182	1431004	-	PSR73475.1	hypothetical protein PHLCEN_2v10767 [Phlebia centrifuga]	CYP3A	cytochrome P450 family 3 subfamily A	EC:1.14.14.1	ko00140 Steroid hormone biosynthesis;ko00591 Linoleic acid metabolism;ko00830 Retinol metabolism;ko05204 Chemical carcinogenesis;	GO:0005506	iron ion binding	gnl|CDD|228107	KOG0157, KOG0157, KOG0157, Cytochrome P450 CYP4/CYP19/CYP26 subfamilies [Secondary metabolites biosynthesis, transport and catabolism, Lipid transport and metabolism].	--	--	--
g10928	86184	88542	-	XP_007401817.1	hypothetical protein PHACADRAFT_265429 [Phanerochaete carnosa HHB-10118-sp]	CYP3A	cytochrome P450 family 3 subfamily A	EC:1.14.14.1	ko00140 Steroid hormone biosynthesis;ko00591 Linoleic acid metabolism;ko00830 Retinol metabolism;ko05204 Chemical carcinogenesis;	GO:0005506	iron ion binding	gnl|CDD|228107	KOG0157, KOG0157, KOG0157, Cytochrome P450 CYP4/CYP19/CYP26 subfamilies [Secondary metabolites biosynthesis, transport and catabolism, Lipid transport and metabolism].	--	--	--
g5038	1067082	1070951	+	XP_007399068.1	hypothetical protein PHACADRAFT_261335 [Phanerochaete carnosa HHB-10118-sp]	CYP3A	cytochrome P450 family 3 subfamily A	EC:1.14.14.1	ko00140 Steroid hormone biosynthesis;ko00591 Linoleic acid metabolism;ko00830 Retinol metabolism;ko05204 Chemical carcinogenesis;	GO:0005506	iron ion binding	gnl|CDD|228107	KOG0157, KOG0157, KOG0157, Cytochrome P450 CYP4/CYP19/CYP26 subfamilies [Secondary metabolites biosynthesis, transport and catabolism, Lipid transport and metabolism].	--	--	--
g6908	2013298	2017940	+	XP_007401814.1	hypothetical protein PHACADRAFT_131561 [Phanerochaete carnosa HHB-10118-sp]	CYP3A	cytochrome P450 family 3 subfamily A	EC:1.14.14.1	ko00140 Steroid hormone biosynthesis;ko00591 Linoleic acid metabolism;ko00830 Retinol metabolism;ko05204 Chemical carcinogenesis;	GO:0005506	iron ion binding	gnl|CDD|228107	KOG0157, KOG0157, KOG0157, Cytochrome P450 CYP4/CYP19/CYP26 subfamilies [Secondary metabolites biosynthesis, transport and catabolism, Lipid transport and metabolism].	--	--	--
g5188	1596784	1599136	+	KDQ54060.1	hypothetical protein JAAARDRAFT_160998 [Jaapia argillacea MUCL 33604]	CYP3A	cytochrome P450 family 3 subfamily A	EC:1.14.14.1	ko00140 Steroid hormone biosynthesis;ko00591 Linoleic acid metabolism;ko00830 Retinol metabolism;ko05204 Chemical carcinogenesis;	GO:0004497	monooxygenase activity	gnl|CDD|228107	KOG0157, KOG0157, KOG0157, Cytochrome P450 CYP4/CYP19/CYP26 subfamilies [Secondary metabolites biosynthesis, transport and catabolism, Lipid transport and metabolism].	--	--	--
g7914	885397	891222	-	PPQ69083.1	hypothetical protein CVT26_003558 [Gymnopilus dilepis]	CYP3A	cytochrome P450 family 3 subfamily A	EC:1.14.14.1	ko00140 Steroid hormone biosynthesis;ko00591 Linoleic acid metabolism;ko00830 Retinol metabolism;ko05204 Chemical carcinogenesis;	GO:0005506	iron ion binding	gnl|CDD|228107	KOG0157, KOG0157, KOG0157, Cytochrome P450 CYP4/CYP19/CYP26 subfamilies [Secondary metabolites biosynthesis, transport and catabolism, Lipid transport and metabolism].	--	--	--
g1550	712026	714018	-	EMD38349.1	hypothetical protein CERSUDRAFT_82603 [Gelatoporia subvermispora B]	CYP3A	cytochrome P450 family 3 subfamily A	EC:1.14.14.1	ko00140 Steroid hormone biosynthesis;ko00591 Linoleic acid metabolism;ko00830 Retinol metabolism;ko05204 Chemical carcinogenesis;	GO:0005506	iron ion binding	gnl|CDD|228107	KOG0157, KOG0157, KOG0157, Cytochrome P450 CYP4/CYP19/CYP26 subfamilies [Secondary metabolites biosynthesis, transport and catabolism, Lipid transport and metabolism].	--	--	--
g1587	881277	883702	-	EMD38349.1	hypothetical protein CERSUDRAFT_82603 [Gelatoporia subvermispora B]	CYP3A	cytochrome P450 family 3 subfamily A	EC:1.14.14.1	ko00140 Steroid hormone biosynthesis;ko00591 Linoleic acid metabolism;ko00830 Retinol metabolism;ko05204 Chemical carcinogenesis;	GO:0005506	iron ion binding	gnl|CDD|228107	KOG0157, KOG0157, KOG0157, Cytochrome P450 CYP4/CYP19/CYP26 subfamilies [Secondary metabolites biosynthesis, transport and catabolism, Lipid transport and metabolism].	--	--	--
g7994	1158716	1161026	-	EMD40943.1	hypothetical protein CERSUDRAFT_103315 [Gelatoporia subvermispora B]	CYP3A	cytochrome P450 family 3 subfamily A	EC:1.14.14.1	ko00140 Steroid hormone biosynthesis;ko00591 Linoleic acid metabolism;ko00830 Retinol metabolism;ko05204 Chemical carcinogenesis;	GO:0004497	monooxygenase activity	gnl|CDD|228107	KOG0157, KOG0157, KOG0157, Cytochrome P450 CYP4/CYP19/CYP26 subfamilies [Secondary metabolites biosynthesis, transport and catabolism, Lipid transport and metabolism].	--	--	--
g6731	1412592	1414939	+	OBZ67636.1	Docosahexaenoic acid omega-hydroxylase CYP4F3 [Grifola frondosa]	CYP3A	cytochrome P450 family 3 subfamily A	EC:1.14.14.1	ko00140 Steroid hormone biosynthesis;ko00591 Linoleic acid metabolism;ko00830 Retinol metabolism;ko05204 Chemical carcinogenesis;	GO:0005506	iron ion binding	gnl|CDD|228107	KOG0157, KOG0157, KOG0157, Cytochrome P450 CYP4/CYP19/CYP26 subfamilies [Secondary metabolites biosynthesis, transport and catabolism, Lipid transport and metabolism].	--	--	--
g6733	1419071	1421495	-	OBZ67636.1	Docosahexaenoic acid omega-hydroxylase CYP4F3 [Grifola frondosa]	CYP3A	cytochrome P450 family 3 subfamily A	EC:1.14.14.1	ko00140 Steroid hormone biosynthesis;ko00591 Linoleic acid metabolism;ko00830 Retinol metabolism;ko05204 Chemical carcinogenesis;	GO:0005506	iron ion binding	gnl|CDD|228107	KOG0157, KOG0157, KOG0157, Cytochrome P450 CYP4/CYP19/CYP26 subfamilies [Secondary metabolites biosynthesis, transport and catabolism, Lipid transport and metabolism].	--	--	--
g6804	1632441	1634780	+	OBZ67636.1	Docosahexaenoic acid omega-hydroxylase CYP4F3 [Grifola frondosa]	CYP3A	cytochrome P450 family 3 subfamily A	EC:1.14.14.1	ko00140 Steroid hormone biosynthesis;ko00591 Linoleic acid metabolism;ko00830 Retinol metabolism;ko05204 Chemical carcinogenesis;	GO:0005506	iron ion binding	gnl|CDD|228107	KOG0157, KOG0157, KOG0157, Cytochrome P450 CYP4/CYP19/CYP26 subfamilies [Secondary metabolites biosynthesis, transport and catabolism, Lipid transport and metabolism].	--	--	--
g7270	868986	871386	-	OBZ67636.1	Docosahexaenoic acid omega-hydroxylase CYP4F3 [Grifola frondosa]	CYP3A	cytochrome P450 family 3 subfamily A	EC:1.14.14.1	ko00140 Steroid hormone biosynthesis;ko00591 Linoleic acid metabolism;ko00830 Retinol metabolism;ko05204 Chemical carcinogenesis;	GO:0004497	monooxygenase activity	gnl|CDD|228107	KOG0157, KOG0157, KOG0157, Cytochrome P450 CYP4/CYP19/CYP26 subfamilies [Secondary metabolites biosynthesis, transport and catabolism, Lipid transport and metabolism].	--	--	--
g7776	374574	376904	-	OBZ67845.1	Docosahexaenoic acid omega-hydroxylase CYP4F3 [Grifola frondosa]	CYP3A	cytochrome P450 family 3 subfamily A	EC:1.14.14.1	ko00140 Steroid hormone biosynthesis;ko00591 Linoleic acid metabolism;ko00830 Retinol metabolism;ko05204 Chemical carcinogenesis;	GO:0005506	iron ion binding	gnl|CDD|228107	KOG0157, KOG0157, KOG0157, Cytochrome P450 CYP4/CYP19/CYP26 subfamilies [Secondary metabolites biosynthesis, transport and catabolism, Lipid transport and metabolism].	--	--	--
g7911	872559	874944	-	OBZ67636.1	Docosahexaenoic acid omega-hydroxylase CYP4F3 [Grifola frondosa]	CYP3A	cytochrome P450 family 3 subfamily A	EC:1.14.14.1	ko00140 Steroid hormone biosynthesis;ko00591 Linoleic acid metabolism;ko00830 Retinol metabolism;ko05204 Chemical carcinogenesis;	GO:0005506	iron ion binding	gnl|CDD|228107	KOG0157, KOG0157, KOG0157, Cytochrome P450 CYP4/CYP19/CYP26 subfamilies [Secondary metabolites biosynthesis, transport and catabolism, Lipid transport and metabolism].	--	--	--
g9514	484068	486385	-	OBZ67636.1	Docosahexaenoic acid omega-hydroxylase CYP4F3 [Grifola frondosa]	CYP3A	cytochrome P450 family 3 subfamily A	EC:1.14.14.1	ko00140 Steroid hormone biosynthesis;ko00591 Linoleic acid metabolism;ko00830 Retinol metabolism;ko05204 Chemical carcinogenesis;	GO:0004497	monooxygenase activity	gnl|CDD|228107	KOG0157, KOG0157, KOG0157, Cytochrome P450 CYP4/CYP19/CYP26 subfamilies [Secondary metabolites biosynthesis, transport and catabolism, Lipid transport and metabolism].	--	--	--
g11900	57601	59894	+	OBZ67636.1	Docosahexaenoic acid omega-hydroxylase CYP4F3 [Grifola frondosa]	CYP3A	cytochrome P450 family 3 subfamily A	EC:1.14.14.1	ko00140 Steroid hormone biosynthesis;ko00591 Linoleic acid metabolism;ko00830 Retinol metabolism;ko05204 Chemical carcinogenesis;	GO:0005506	iron ion binding	gnl|CDD|228107	KOG0157, KOG0157, KOG0157, Cytochrome P450 CYP4/CYP19/CYP26 subfamilies [Secondary metabolites biosynthesis, transport and catabolism, Lipid transport and metabolism].	--	--	--
g9548	599461	603499	-	OJT11871.1	Cytochrome P450 72A14 [Trametes pubescens]	CYP3A	cytochrome P450 family 3 subfamily A	EC:1.14.14.1	ko00140 Steroid hormone biosynthesis;ko00591 Linoleic acid metabolism;ko00830 Retinol metabolism;ko05204 Chemical carcinogenesis;	GO:0004497	monooxygenase activity	gnl|CDD|228107	KOG0157, KOG0157, KOG0157, Cytochrome P450 CYP4/CYP19/CYP26 subfamilies [Secondary metabolites biosynthesis, transport and catabolism, Lipid transport and metabolism].	--	--	--
g10245	465726	467717	+	PCH40422.1	cytochrome P450 [Wolfiporia cocos MD-104 SS10]	CYP3A	cytochrome P450 family 3 subfamily A	EC:1.14.14.1	ko00140 Steroid hormone biosynthesis;ko00591 Linoleic acid metabolism;ko00830 Retinol metabolism;ko05204 Chemical carcinogenesis;	GO:0005506	iron ion binding	gnl|CDD|228107	KOG0157, KOG0157, KOG0157, Cytochrome P450 CYP4/CYP19/CYP26 subfamilies [Secondary metabolites biosynthesis, transport and catabolism, Lipid transport and metabolism].	--	--	--
g5182	1564108	1566421	-	XP_008043527.1	cytochrome P450 [Trametes versicolor FP-101664 SS1]	CYP3A	cytochrome P450 family 3 subfamily A	EC:1.14.14.1	ko00140 Steroid hormone biosynthesis;ko00591 Linoleic acid metabolism;ko00830 Retinol metabolism;ko05204 Chemical carcinogenesis;	GO:0004497	monooxygenase activity	gnl|CDD|228107	KOG0157, KOG0157, KOG0157, Cytochrome P450 CYP4/CYP19/CYP26 subfamilies [Secondary metabolites biosynthesis, transport and catabolism, Lipid transport and metabolism].	--	--	--
g4256	1525215	1527562	+	OSD05210.1	cytochrome P450 [Trametes coccinea BRFM310]	CYP3A	cytochrome P450 family 3 subfamily A	EC:1.14.14.1	ko00140 Steroid hormone biosynthesis;ko00591 Linoleic acid metabolism;ko00830 Retinol metabolism;ko05204 Chemical carcinogenesis;	GO:0005506	iron ion binding	gnl|CDD|228107	KOG0157, KOG0157, KOG0157, Cytochrome P450 CYP4/CYP19/CYP26 subfamilies [Secondary metabolites biosynthesis, transport and catabolism, Lipid transport and metabolism].	EAA66095.1	UDP-Gal: galactomannan alpha-1,6-galactosyltransferase (EC 2.4.1.-); UDP-Xyl: xyloglucan alpha-1,6-xylosyltransferase (EC 2.4.2.39); alpha-1,2-galactosyltransferase (EC 2.4.1.-)	nan
g6729	1407439	1409840	+	OSD05210.1	cytochrome P450 [Trametes coccinea BRFM310]	CYP3A	cytochrome P450 family 3 subfamily A	EC:1.14.14.1	ko00140 Steroid hormone biosynthesis;ko00591 Linoleic acid metabolism;ko00830 Retinol metabolism;ko05204 Chemical carcinogenesis;	GO:0005506	iron ion binding	gnl|CDD|228107	KOG0157, KOG0157, KOG0157, Cytochrome P450 CYP4/CYP19/CYP26 subfamilies [Secondary metabolites biosynthesis, transport and catabolism, Lipid transport and metabolism].	--	--	--
g1584	864970	873223	-	BAK09468.1	cytochrome P450 [Postia placenta]	CYP3A	cytochrome P450 family 3 subfamily A	EC:1.14.14.1	ko00140 Steroid hormone biosynthesis;ko00591 Linoleic acid metabolism;ko00830 Retinol metabolism;ko05204 Chemical carcinogenesis;	GO:0004601	peroxidase activity	gnl|CDD|228107	KOG0157, KOG0157, KOG0157, Cytochrome P450 CYP4/CYP19/CYP26 subfamilies [Secondary metabolites biosynthesis, transport and catabolism, Lipid transport and metabolism].	--	--	--
g5305	2031156	2033352	+	BAK09506.1	cytochrome P450 [Postia placenta]	CYP3A	cytochrome P450 family 3 subfamily A	EC:1.14.14.1	ko00140 Steroid hormone biosynthesis;ko00591 Linoleic acid metabolism;ko00830 Retinol metabolism;ko05204 Chemical carcinogenesis;	GO:0004497	monooxygenase activity	gnl|CDD|228107	KOG0157, KOG0157, KOG0157, Cytochrome P450 CYP4/CYP19/CYP26 subfamilies [Secondary metabolites biosynthesis, transport and catabolism, Lipid transport and metabolism].	--	--	--
g1520	602289	604652	+	OCH94337.1	cytochrome P450 [Obba rivulosa]	CYP3A	cytochrome P450 family 3 subfamily A	EC:1.14.14.1	ko00140 Steroid hormone biosynthesis;ko00591 Linoleic acid metabolism;ko00830 Retinol metabolism;ko05204 Chemical carcinogenesis;	GO:0005506	iron ion binding	gnl|CDD|228107	KOG0157, KOG0157, KOG0157, Cytochrome P450 CYP4/CYP19/CYP26 subfamilies [Secondary metabolites biosynthesis, transport and catabolism, Lipid transport and metabolism].	--	--	--
g7973	1086666	1089051	+	OCH94337.1	cytochrome P450 [Obba rivulosa]	CYP3A	cytochrome P450 family 3 subfamily A	EC:1.14.14.1	ko00140 Steroid hormone biosynthesis;ko00591 Linoleic acid metabolism;ko00830 Retinol metabolism;ko05204 Chemical carcinogenesis;	GO:0005506	iron ion binding	gnl|CDD|228107	KOG0157, KOG0157, KOG0157, Cytochrome P450 CYP4/CYP19/CYP26 subfamilies [Secondary metabolites biosynthesis, transport and catabolism, Lipid transport and metabolism].	--	--	--
g7985	1133957	1136350	-	OCH86572.1	cytochrome P450 [Obba rivulosa]	CYP3A	cytochrome P450 family 3 subfamily A	EC:1.14.14.1	ko00140 Steroid hormone biosynthesis;ko00591 Linoleic acid metabolism;ko00830 Retinol metabolism;ko05204 Chemical carcinogenesis;	GO:0005506	iron ion binding	gnl|CDD|228107	KOG0157, KOG0157, KOG0157, Cytochrome P450 CYP4/CYP19/CYP26 subfamilies [Secondary metabolites biosynthesis, transport and catabolism, Lipid transport and metabolism].	--	--	--
g7991	1147760	1150149	+	OCH94337.1	cytochrome P450 [Obba rivulosa]	CYP3A	cytochrome P450 family 3 subfamily A	EC:1.14.14.1	ko00140 Steroid hormone biosynthesis;ko00591 Linoleic acid metabolism;ko00830 Retinol metabolism;ko05204 Chemical carcinogenesis;	GO:0005506	iron ion binding	gnl|CDD|228107	KOG0157, KOG0157, KOG0157, Cytochrome P450 CYP4/CYP19/CYP26 subfamilies [Secondary metabolites biosynthesis, transport and catabolism, Lipid transport and metabolism].	EAA66095.1	UDP-Gal: galactomannan alpha-1,6-galactosyltransferase (EC 2.4.1.-); UDP-Xyl: xyloglucan alpha-1,6-xylosyltransferase (EC 2.4.2.39); alpha-1,2-galactosyltransferase (EC 2.4.1.-)	nan
g6828	1745703	1753593	+	GAW06986.1	cytochrome p450 [Lentinula edodes]	CYP3A	cytochrome P450 family 3 subfamily A	EC:1.14.14.1	ko00140 Steroid hormone biosynthesis;ko00591 Linoleic acid metabolism;ko00830 Retinol metabolism;ko05204 Chemical carcinogenesis;	GO:0004497	monooxygenase activity	gnl|CDD|228107	KOG0157, KOG0157, KOG0157, Cytochrome P450 CYP4/CYP19/CYP26 subfamilies [Secondary metabolites biosynthesis, transport and catabolism, Lipid transport and metabolism].	--	--	--
g1623	997135	1002742	+	PPQ93732.1	hypothetical protein CVT25_013072 [Psilocybe cyanescens]	CYP4	cytochrome P450 family 4	EC:1.14.-.-	--	GO:0005506	iron ion binding	gnl|CDD|228108	KOG0158, KOG0158, KOG0158, Cytochrome P450 CYP3/CYP5/CYP6/CYP9 subfamilies [Secondary metabolites biosynthesis, transport and catabolism].	--	--	--
g10093	740145	742570	+	XP_007388621.1	cytochrome P450 [Punctularia strigosozonata HHB-11173 SS5]	CYP4	cytochrome P450 family 4	EC:1.14.-.-	--	GO:0005506	iron ion binding	gnl|CDD|228107	KOG0157, KOG0157, KOG0157, Cytochrome P450 CYP4/CYP19/CYP26 subfamilies [Secondary metabolites biosynthesis, transport and catabolism, Lipid transport and metabolism].	--	--	--
g2465	3582804	3585358	+	OCH92180.1	cytochrome P450 [Obba rivulosa]	CYP4	cytochrome P450 family 4	EC:1.14.-.-	--	GO:0005506	iron ion binding	gnl|CDD|228107	KOG0157, KOG0157, KOG0157, Cytochrome P450 CYP4/CYP19/CYP26 subfamilies [Secondary metabolites biosynthesis, transport and catabolism, Lipid transport and metabolism].	--	--	--
g4339	1806900	1809165	+	XP_007869373.1	cytochrome P450 [Gloeophyllum trabeum ATCC 11539]	CYP4	cytochrome P450 family 4	EC:1.14.-.-	--	GO:0005506	iron ion binding	gnl|CDD|228107	KOG0157, KOG0157, KOG0157, Cytochrome P450 CYP4/CYP19/CYP26 subfamilies [Secondary metabolites biosynthesis, transport and catabolism, Lipid transport and metabolism].	--	--	--
g11232	205636	207914	-	KIP11608.1	hypothetical protein PHLGIDRAFT_124750 [Phlebiopsis gigantea 11061_1 CR5-6]	CYP46A1	cholesterol 24-hydroxylase	EC:1.14.14.25	ko00120 Primary bile acid biosynthesis;	GO:0004497	monooxygenase activity	gnl|CDD|228107	KOG0157, KOG0157, KOG0157, Cytochrome P450 CYP4/CYP19/CYP26 subfamilies [Secondary metabolites biosynthesis, transport and catabolism, Lipid transport and metabolism].	--	--	--
g1624	1003340	1006637	+	KII87602.1	hypothetical protein PLICRDRAFT_54684 [Plicaturopsis crispa FD-325 SS-3]	CYP4B1	cytochrome P450 family 4 subfamily B polypeptide 1	EC:1.14.14.1		GO:0005506	iron ion binding	gnl|CDD|228107	KOG0157, KOG0157, KOG0157, Cytochrome P450 CYP4/CYP19/CYP26 subfamilies [Secondary metabolites biosynthesis, transport and catabolism, Lipid transport and metabolism].	--	--	--
g7798	445279	447735	+	RDB24803.1	hypothetical protein Hypma_007792 [Hypsizygus marmoreus]	CYP4V	cytochrome P450 family 4 subfamily V	--	--	GO:0005506	iron ion binding	gnl|CDD|228107	KOG0157, KOG0157, KOG0157, Cytochrome P450 CYP4/CYP19/CYP26 subfamilies [Secondary metabolites biosynthesis, transport and catabolism, Lipid transport and metabolism].	--	--	--
g7892	785474	787791	+	BAL05196.1	cytochrome P450 [Phanerochaete chrysosporium]	CYP4V	cytochrome P450 family 4 subfamily V	--	--	GO:0005506	iron ion binding	gnl|CDD|228107	KOG0157, KOG0157, KOG0157, Cytochrome P450 CYP4/CYP19/CYP26 subfamilies [Secondary metabolites biosynthesis, transport and catabolism, Lipid transport and metabolism].	--	--	--
g7790	417696	419726	-	OCH86812.1	cytochrome P450 [Obba rivulosa]	CYP51	sterol 14-demethylase	EC:1.14.13.70	ko00100 Steroid biosynthesis;	GO:0005506	iron ion binding	gnl|CDD|228631	KOG0684, KOG0684, KOG0684, Cytochrome P450 [Secondary metabolites biosynthesis, transport and catabolism].	--	--	--
g6012	1145091	1147044	-	KIP04400.1	hypothetical protein PHLGIDRAFT_120758 [Phlebiopsis gigantea 11061_1 CR5-6]	CYP51	sterol 14-demethylase	EC:1.14.13.70	ko00100 Steroid biosynthesis;	GO:0004497	monooxygenase activity	gnl|CDD|228631	KOG0684, KOG0684, KOG0684, Cytochrome P450 [Secondary metabolites biosynthesis, transport and catabolism].	--	--	--
g4192	1316220	1319908	-	PSR73753.1	hypothetical protein PHLCEN_2v10397 [Phlebia centrifuga]	CYP6	cytochrome P450 family 6	EC:1.14.-.-	--	GO:0005506	iron ion binding	gnl|CDD|228108	KOG0158, KOG0158, KOG0158, Cytochrome P450 CYP3/CYP5/CYP6/CYP9 subfamilies [Secondary metabolites biosynthesis, transport and catabolism].	--	--	--
g4253	1515591	1517924	-	OCH94337.1	cytochrome P450 [Obba rivulosa]	CYP6	cytochrome P450 family 6	EC:1.14.-.-	--	GO:0005506	iron ion binding	gnl|CDD|228107	KOG0157, KOG0157, KOG0157, Cytochrome P450 CYP4/CYP19/CYP26 subfamilies [Secondary metabolites biosynthesis, transport and catabolism, Lipid transport and metabolism].	--	--	--
g7998	1178360	1179514	-	PIL23231.1	cytochrome P450 [Ganoderma sinense ZZ0214-1]	CYP6	cytochrome P450 family 6	EC:1.14.-.-	--	GO:0005506	iron ion binding	gnl|CDD|228107	KOG0157, KOG0157, KOG0157, Cytochrome P450 CYP4/CYP19/CYP26 subfamilies [Secondary metabolites biosynthesis, transport and catabolism, Lipid transport and metabolism].	--	--	--
g7217	713754	715968	+	KTB37861.1	putative cytochrome P450 [Moniliophthora roreri]	CYP619	cytochrome P450 family 619	--	--	GO:0005506	iron ion binding	gnl|CDD|228106	KOG0156, KOG0156, KOG0156, Cytochrome P450 CYP2 subfamily [Secondary metabolites biosynthesis, transport and catabolism].	--	--	--
g7247	797104	799366	+	KTB37861.1	putative cytochrome P450 [Moniliophthora roreri]	CYP619	cytochrome P450 family 619	--	--	GO:0005506	iron ion binding	gnl|CDD|228106	KOG0156, KOG0156, KOG0156, Cytochrome P450 CYP2 subfamily [Secondary metabolites biosynthesis, transport and catabolism].	--	--	--
g2771	330549	334223	+	OSD02082.1	Per1-like protein [Trametes coccinea BRFM310]	CYP619	cytochrome P450 family 619	--	--	GO:0005506	iron ion binding	gnl|CDD|230909	KOG2970, KOG2970, KOG2970, Predicted membrane protein [Function unknown].	--	--	--
g1572	821990	827494	-	CEL52599.1	O-methylsterigmatocystin oxidoreductase OS=Aspergillus flavus (strain ATCC 200026 / FGSC A1120 / NRRL 3357 / JCM 12722 / SRRC 167) GN=ordA PE=2 SV=1 [Rhizoctonia solani AG-1 IB]	CYP619	cytochrome P450 family 619	--	--	GO:0005506	iron ion binding	gnl|CDD|228106	KOG0156, KOG0156, KOG0156, Cytochrome P450 CYP2 subfamily [Secondary metabolites biosynthesis, transport and catabolism].	--	--	--
g6072	1352007	1353583	+	CEL52599.1	O-methylsterigmatocystin oxidoreductase OS=Aspergillus flavus (strain ATCC 200026 / FGSC A1120 / NRRL 3357 / JCM 12722 / SRRC 167) GN=ordA PE=2 SV=1 [Rhizoctonia solani AG-1 IB]	CYP619	cytochrome P450 family 619	--	--	GO:0005506	iron ion binding	gnl|CDD|228106	KOG0156, KOG0156, KOG0156, Cytochrome P450 CYP2 subfamily [Secondary metabolites biosynthesis, transport and catabolism].	--	--	--
g2424	3462287	3463735	+	KDQ16553.1	hypothetical protein BOTBODRAFT_156937 [Botryobasidium botryosum FD-172 SS1]	CYP619	cytochrome P450 family 619	--	--	GO:0005506	iron ion binding	gnl|CDD|228106	KOG0156, KOG0156, KOG0156, Cytochrome P450 CYP2 subfamily [Secondary metabolites biosynthesis, transport and catabolism].	--	--	--
g2428	3470832	3472989	-	KDQ16553.1	hypothetical protein BOTBODRAFT_156937 [Botryobasidium botryosum FD-172 SS1]	CYP619	cytochrome P450 family 619	--	--	GO:0005506	iron ion binding	gnl|CDD|228106	KOG0156, KOG0156, KOG0156, Cytochrome P450 CYP2 subfamily [Secondary metabolites biosynthesis, transport and catabolism].	--	--	--
g2430	3477582	3479801	-	KDQ16553.1	hypothetical protein BOTBODRAFT_156937 [Botryobasidium botryosum FD-172 SS1]	CYP619	cytochrome P450 family 619	--	--	GO:0005506	iron ion binding	gnl|CDD|228106	KOG0156, KOG0156, KOG0156, Cytochrome P450 CYP2 subfamily [Secondary metabolites biosynthesis, transport and catabolism].	--	--	--
g10799	280058	282238	-	KDQ16553.1	hypothetical protein BOTBODRAFT_156937 [Botryobasidium botryosum FD-172 SS1]	CYP619	cytochrome P450 family 619	--	--	GO:0005506	iron ion binding	gnl|CDD|228106	KOG0156, KOG0156, KOG0156, Cytochrome P450 CYP2 subfamily [Secondary metabolites biosynthesis, transport and catabolism].	--	--	--
g10800	282917	285082	-	KDQ16553.1	hypothetical protein BOTBODRAFT_156937 [Botryobasidium botryosum FD-172 SS1]	CYP619	cytochrome P450 family 619	--	--	GO:0005506	iron ion binding	gnl|CDD|228106	KOG0156, KOG0156, KOG0156, Cytochrome P450 CYP2 subfamily [Secondary metabolites biosynthesis, transport and catabolism].	--	--	--
g5073	1180818	1182825	-	XP_007301850.1	cytochrome P450 [Stereum hirsutum FP-91666 SS1]	CYP619	cytochrome P450 family 619	--	--	GO:0005506	iron ion binding	gnl|CDD|228106	KOG0156, KOG0156, KOG0156, Cytochrome P450 CYP2 subfamily [Secondary metabolites biosynthesis, transport and catabolism].	--	--	--
g5074	1185951	1188149	+	XP_007301850.1	cytochrome P450 [Stereum hirsutum FP-91666 SS1]	CYP619	cytochrome P450 family 619	--	--	GO:0005506	iron ion binding	gnl|CDD|228106	KOG0156, KOG0156, KOG0156, Cytochrome P450 CYP2 subfamily [Secondary metabolites biosynthesis, transport and catabolism].	--	--	--
g3433	2495834	2497859	-	BAL05141.1	cytochrome P450 [Phanerochaete chrysosporium]	CYP619	cytochrome P450 family 619	--	--	GO:0005506	iron ion binding	gnl|CDD|228106	KOG0156, KOG0156, KOG0156, Cytochrome P450 CYP2 subfamily [Secondary metabolites biosynthesis, transport and catabolism].	--	--	--
g4013	644531	646855	-	OCH88011.1	cytochrome P450 [Obba rivulosa]	CYP619	cytochrome P450 family 619	--	--	GO:0005506	iron ion binding	gnl|CDD|228106	KOG0156, KOG0156, KOG0156, Cytochrome P450 CYP2 subfamily [Secondary metabolites biosynthesis, transport and catabolism].	CCF62482.1	sucrose synthase (EC 2.4.1.13); sucrose-phosphate synthase (EC 2.4.1.14); alpha-glucosyltransferase (EC 2.4.1.52); lipopolysaccharide N-acetylglucosaminyltransferase (EC 2.4.1.56); GDP-Man alpha-mannosyltransferase (EC 2.4.1.-); 1,2-diacylglycerol 3-glucosyltransferase (EC 2.4.1.157); diglucosyl diacylglycerol synthase (EC 2.4.1.208); digalactosyldiacylglycerol synthase (EC 2.4.1.141); trehalose …	nan
g2429	3473758	3476017	-	PBK75563.1	cytochrome P450 [Armillaria solidipes]	CYP619	cytochrome P450 family 619	--	--	GO:0005506	iron ion binding	gnl|CDD|228106	KOG0156, KOG0156, KOG0156, Cytochrome P450 CYP2 subfamily [Secondary metabolites biosynthesis, transport and catabolism].	--	--	--
g4565	2591669	2594213	+	PBK75563.1	cytochrome P450 [Armillaria solidipes]	CYP619	cytochrome P450 family 619	--	--	GO:0005506	iron ion binding	gnl|CDD|228106	KOG0156, KOG0156, KOG0156, Cytochrome P450 CYP2 subfamily [Secondary metabolites biosynthesis, transport and catabolism].	--	--	--
g7302	963609	965798	+	PBK75563.1	cytochrome P450 [Armillaria solidipes]	CYP619	cytochrome P450 family 619	--	--	GO:0005506	iron ion binding	gnl|CDD|228106	KOG0156, KOG0156, KOG0156, Cytochrome P450 CYP2 subfamily [Secondary metabolites biosynthesis, transport and catabolism].	--	--	--
g7336	1066870	1069045	-	PBK75563.1	cytochrome P450 [Armillaria solidipes]	CYP619	cytochrome P450 family 619	--	--	GO:0005506	iron ion binding	gnl|CDD|228106	KOG0156, KOG0156, KOG0156, Cytochrome P450 CYP2 subfamily [Secondary metabolites biosynthesis, transport and catabolism].	--	--	--
g7891	782350	785377	-	PBK75563.1	cytochrome P450 [Armillaria solidipes]	CYP619	cytochrome P450 family 619	--	--	GO:0005506	iron ion binding	gnl|CDD|228106	KOG0156, KOG0156, KOG0156, Cytochrome P450 CYP2 subfamily [Secondary metabolites biosynthesis, transport and catabolism].	--	--	--
g8413	866844	868929	+	PBK75563.1	cytochrome P450 [Armillaria solidipes]	CYP619	cytochrome P450 family 619	--	--	GO:0005506	iron ion binding	gnl|CDD|228106	KOG0156, KOG0156, KOG0156, Cytochrome P450 CYP2 subfamily [Secondary metabolites biosynthesis, transport and catabolism].	--	--	--
g8661	89049	91152	+	PBK75563.1	cytochrome P450 [Armillaria solidipes]	CYP619	cytochrome P450 family 619	--	--	GO:0005506	iron ion binding	gnl|CDD|228106	KOG0156, KOG0156, KOG0156, Cytochrome P450 CYP2 subfamily [Secondary metabolites biosynthesis, transport and catabolism].	--	--	--
g10780	211032	215168	+	PBK75563.1	cytochrome P450 [Armillaria solidipes]	CYP619	cytochrome P450 family 619	--	--	GO:0005506	iron ion binding	gnl|CDD|228106	KOG0156, KOG0156, KOG0156, Cytochrome P450 CYP2 subfamily [Secondary metabolites biosynthesis, transport and catabolism].	--	--	--
g11277	114317	116420	-	PBK75563.1	cytochrome P450 [Armillaria solidipes]	CYP619	cytochrome P450 family 619	--	--	GO:0005506	iron ion binding	gnl|CDD|228106	KOG0156, KOG0156, KOG0156, Cytochrome P450 CYP2 subfamily [Secondary metabolites biosynthesis, transport and catabolism].	--	--	--
g1706	1267847	1270181	+	PCH34632.1	cytochrome P450 monooxygenase CYP63 [Wolfiporia cocos MD-104 SS10]	CYP704B1	long-chain fatty acid omega-monooxygenase	EC:1.14.13.205	--	GO:0005506	iron ion binding	gnl|CDD|228107	KOG0157, KOG0157, KOG0157, Cytochrome P450 CYP4/CYP19/CYP26 subfamilies [Secondary metabolites biosynthesis, transport and catabolism, Lipid transport and metabolism].	--	--	--
g3959	454561	456425	+	RDB25710.1	Leukotriene-B4 omega-hydroxylase 3 [Hypsizygus marmoreus]	CYP734A1, BAS1	PHYB activation tagged suppressor 1	EC:1.14.-.-	ko00905 Brassinosteroid biosynthesis;	GO:0005506	iron ion binding	gnl|CDD|228107	KOG0157, KOG0157, KOG0157, Cytochrome P450 CYP4/CYP19/CYP26 subfamilies [Secondary metabolites biosynthesis, transport and catabolism, Lipid transport and metabolism].	--	--	--
g10781	216700	220327	+	PSS06517.1	hypothetical protein PHLCEN_2v3684 [Phlebia centrifuga]	CYP76C	cytochrome P450 family 76 subfamily C	--	--	GO:0005506	iron ion binding	gnl|CDD|228106	KOG0156, KOG0156, KOG0156, Cytochrome P450 CYP2 subfamily [Secondary metabolites biosynthesis, transport and catabolism].	--	--	--
g4841	392661	396152	-	OCH85566.1	cytochrome P450 [Obba rivulosa]	CYP7A1	cholesterol 7alpha-monooxygenase	EC:1.14.14.23	ko00120 Primary bile acid biosynthesis;ko00140 Steroid hormone biosynthesis;ko03320 PPAR signaling pathway;ko04976 Bile secretion;	GO:0004497	monooxygenase activity	gnl|CDD|228631	KOG0684, KOG0684, KOG0684, Cytochrome P450 [Secondary metabolites biosynthesis, transport and catabolism].	--	--	--
g4274	1594000	1596401	-	OCH86929.1	cytochrome P450 [Obba rivulosa]	CYP94C1	12-hydroxyjasmonoyl-L-isoleucine oxidase / fatty acid hydroxylase	EC:1.14.-.-	--	GO:0005506	iron ion binding	gnl|CDD|228107	KOG0157, KOG0157, KOG0157, Cytochrome P450 CYP4/CYP19/CYP26 subfamilies [Secondary metabolites biosynthesis, transport and catabolism, Lipid transport and metabolism].	--	--	--
g3972	504283	509456	+	KIN96567.1	hypothetical protein M404DRAFT_162735, partial [Pisolithus tinctorius Marx 270]	CYP98A8_9	cytochrome P450 family 98 subfamily A polypeptide 8/9	EC:1.14.13.-	ko00940 Phenylpropanoid biosynthesis;	GO:0005506	iron ion binding	gnl|CDD|228631	KOG0684, KOG0684, KOG0684, Cytochrome P450 [Secondary metabolites biosynthesis, transport and catabolism].	--	--	--
g9418	127409	134895	+	XP_007401425.1	hypothetical protein PHACADRAFT_153718 [Phanerochaete carnosa HHB-10118-sp]	cypD_E, CYP102A2_3	cytochrome P450 / NADPH-cytochrome P450 reductase	EC:1.14.14.1 1.6.2.4	ko00071 Fatty acid degradation;ko00380 Tryptophan metabolism;ko00627 Aminobenzoate degradation;	GO:0004842	ubiquitin-protein transferase activity	gnl|CDD|228886	KOG0940, KOG0940, KOG0940, Ubiquitin protein ligase RSP5/NEDD4 [Posttranslational modification, protein turnover, chaperones].	--	--	--
g7862	663769	664939	-	OBZ67672.1	hypothetical protein A0H81_12453 [Grifola frondosa]	cypD_E, CYP102A2_3	cytochrome P450 / NADPH-cytochrome P450 reductase	EC:1.14.14.1 1.6.2.4	ko00071 Fatty acid degradation;ko00380 Tryptophan metabolism;ko00627 Aminobenzoate degradation;	GO:0016491	oxidoreductase activity	gnl|CDD|229101	KOG1158, KOG1158, KOG1158, NADP/FAD dependent oxidoreductase [Energy production and conversion].	--	--	--
g9456	256041	260259	-	OBZ71165.1	hypothetical protein A0H81_08482 [Grifola frondosa]	cypD_E, CYP102A2_3	cytochrome P450 / NADPH-cytochrome P450 reductase	EC:1.14.14.1 1.6.2.4	ko00071 Fatty acid degradation;ko00380 Tryptophan metabolism;ko00627 Aminobenzoate degradation;	GO:0003958	NADPH-hemoprotein reductase activity	gnl|CDD|228107	KOG0157, KOG0157, KOG0157, Cytochrome P450 CYP4/CYP19/CYP26 subfamilies [Secondary metabolites biosynthesis, transport and catabolism, Lipid transport and metabolism].	--	--	--
g7868	685251	685805	-	OSC96348.1	fatty acid hydroxylase [Trametes coccinea BRFM310]	cypD_E, CYP102A2_3	cytochrome P450 / NADPH-cytochrome P450 reductase	EC:1.14.14.1 1.6.2.4	ko00071 Fatty acid degradation;ko00380 Tryptophan metabolism;ko00627 Aminobenzoate degradation;	GO:0005506	iron ion binding	gnl|CDD|228106	KOG0156, KOG0156, KOG0156, Cytochrome P450 CYP2 subfamily [Secondary metabolites biosynthesis, transport and catabolism].	--	--	--
g7867	681017	685000	-	OCH86500.1	cytochrome P450 [Obba rivulosa]	cypD_E, CYP102A2_3	cytochrome P450 / NADPH-cytochrome P450 reductase	EC:1.14.14.1 1.6.2.4	ko00071 Fatty acid degradation;ko00380 Tryptophan metabolism;ko00627 Aminobenzoate degradation;	GO:0005506	iron ion binding	gnl|CDD|228107	KOG0157, KOG0157, KOG0157, Cytochrome P450 CYP4/CYP19/CYP26 subfamilies [Secondary metabolites biosynthesis, transport and catabolism, Lipid transport and metabolism].	--	--	--
g11172	2224	6551	+	OCH86500.1	cytochrome P450 [Obba rivulosa]	cypD_E, CYP102A2_3	cytochrome P450 / NADPH-cytochrome P450 reductase	EC:1.14.14.1 1.6.2.4	ko00071 Fatty acid degradation;ko00380 Tryptophan metabolism;ko00627 Aminobenzoate degradation;	GO:0003958	NADPH-hemoprotein reductase activity	gnl|CDD|229101	KOG1158, KOG1158, KOG1158, NADP/FAD dependent oxidoreductase [Energy production and conversion].	--	--	--
g4569	2603870	2606125	+	AAX81445.1	high nitrogen upregulated cytochrome P450 monooxygenase 1 [Phanerochaete chrysosporium]	CYP53A1	benzoate 4-monooxygenase	EC:1.14.13.12	ko00362 Benzoate degradation;ko00627 Aminobenzoate degradation;ko01220 Degradation of aromatic compounds;	GO:0004497	monooxygenase activity	gnl|CDD|228107	KOG0157, KOG0157, KOG0157, Cytochrome P450 CYP4/CYP19/CYP26 subfamilies [Secondary metabolites biosynthesis, transport and catabolism, Lipid transport and metabolism].	--	--	--
g5550	2853255	2855192	-	AAQ84022.1	cytochrome P450 monooxygenase pc-bph [Phanerochaete chrysosporium]	CYP53A1	benzoate 4-monooxygenase	EC:1.14.13.12	ko00362 Benzoate degradation;ko00627 Aminobenzoate degradation;ko01220 Degradation of aromatic compounds;	GO:0005506	iron ion binding	gnl|CDD|228107	KOG0157, KOG0157, KOG0157, Cytochrome P450 CYP4/CYP19/CYP26 subfamilies [Secondary metabolites biosynthesis, transport and catabolism, Lipid transport and metabolism].	EAA66095.1	UDP-Gal: galactomannan alpha-1,6-galactosyltransferase (EC 2.4.1.-); UDP-Xyl: xyloglucan alpha-1,6-xylosyltransferase (EC 2.4.2.39); alpha-1,2-galactosyltransferase (EC 2.4.1.-)	nan
g10835	42056	44593	-	KZT06455.1	cytochrome P450 [Laetiporus sulphureus 93-53]	CYP53A1	benzoate 4-monooxygenase	EC:1.14.13.12	ko00362 Benzoate degradation;ko00627 Aminobenzoate degradation;ko01220 Degradation of aromatic compounds;	GO:0005506	iron ion binding	gnl|CDD|228107	KOG0157, KOG0157, KOG0157, Cytochrome P450 CYP4/CYP19/CYP26 subfamilies [Secondary metabolites biosynthesis, transport and catabolism, Lipid transport and metabolism].	--	--	--
g11389	172961	175498	+	KZT06455.1	cytochrome P450 [Laetiporus sulphureus 93-53]	CYP53A1	benzoate 4-monooxygenase	EC:1.14.13.12	ko00362 Benzoate degradation;ko00627 Aminobenzoate degradation;ko01220 Degradation of aromatic compounds;	GO:0005506	iron ion binding	gnl|CDD|228107	KOG0157, KOG0157, KOG0157, Cytochrome P450 CYP4/CYP19/CYP26 subfamilies [Secondary metabolites biosynthesis, transport and catabolism, Lipid transport and metabolism].	--	--	--
g1149	3582875	3584749	-	BAL05162.1	cytochrome P450 [Phanerochaete chrysosporium]	ERG5, CYP61A	sterol 22-desaturase	EC:1.14.19.41	ko00100 Steroid biosynthesis;	GO:0005506	iron ion binding	gnl|CDD|228107	KOG0157, KOG0157, KOG0157, Cytochrome P450 CYP4/CYP19/CYP26 subfamilies [Secondary metabolites biosynthesis, transport and catabolism, Lipid transport and metabolism].	--	--	--
g8957	1096623	1099533	+	AAX81445.1	high nitrogen upregulated cytochrome P450 monooxygenase 1 [Phanerochaete chrysosporium]	FTMC, CYP5076C	tryprostatin B 6-hydroxylase	EC:1.14.13.176	ko00404 Staurosporine biosynthesis;	GO:0005506	iron ion binding	gnl|CDD|228107	KOG0157, KOG0157, KOG0157, Cytochrome P450 CYP4/CYP19/CYP26 subfamilies [Secondary metabolites biosynthesis, transport and catabolism, Lipid transport and metabolism].	--	--	--
g7155	505907	508079	+	BAL05194.1	cytochrome P450 [Phanerochaete chrysosporium]	FTMC, CYP5076C	tryprostatin B 6-hydroxylase	EC:1.14.13.176	ko00404 Staurosporine biosynthesis;	GO:0005506	iron ion binding	gnl|CDD|228107	KOG0157, KOG0157, KOG0157, Cytochrome P450 CYP4/CYP19/CYP26 subfamilies [Secondary metabolites biosynthesis, transport and catabolism, Lipid transport and metabolism].	--	--	--
g8910	947642	951938	-	XP_007396823.1	hypothetical protein PHACADRAFT_257741 [Phanerochaete carnosa HHB-10118-sp]	FTMC, CYP5076C	tryprostatin B 6-hydroxylase	EC:1.14.13.176	ko00404 Staurosporine biosynthesis;	GO:0005506	iron ion binding	gnl|CDD|228107	KOG0157, KOG0157, KOG0157, Cytochrome P450 CYP4/CYP19/CYP26 subfamilies [Secondary metabolites biosynthesis, transport and catabolism, Lipid transport and metabolism].	--	--	--
g4378	1954820	1956905	-	KDQ22826.1	hypothetical protein PLEOSDRAFT_62436 [Pleurotus ostreatus PC15]	FTMC, CYP5076C	tryprostatin B 6-hydroxylase	EC:1.14.13.176	ko00404 Staurosporine biosynthesis;	GO:0005506	iron ion binding	gnl|CDD|228107	KOG0157, KOG0157, KOG0157, Cytochrome P450 CYP4/CYP19/CYP26 subfamilies [Secondary metabolites biosynthesis, transport and catabolism, Lipid transport and metabolism].	--	--	--
g290	1030429	1032438	-	XP_007398829.1	hypothetical protein PHACADRAFT_198544 [Phanerochaete carnosa HHB-10118-sp]	FTMC, CYP5076C	tryprostatin B 6-hydroxylase	EC:1.14.13.176	ko00404 Staurosporine biosynthesis;	GO:0005506	iron ion binding	gnl|CDD|228107	KOG0157, KOG0157, KOG0157, Cytochrome P450 CYP4/CYP19/CYP26 subfamilies [Secondary metabolites biosynthesis, transport and catabolism, Lipid transport and metabolism].	--	--	--
g903	2807920	2810056	+	EMD42005.1	hypothetical protein CERSUDRAFT_110546 [Gelatoporia subvermispora B]	FTME, CYP5066A	fumitremorgin C synthase	EC:1.14.21.10	ko00404 Staurosporine biosynthesis;	GO:0005506	iron ion binding	gnl|CDD|228106	KOG0156, KOG0156, KOG0156, Cytochrome P450 CYP2 subfamily [Secondary metabolites biosynthesis, transport and catabolism].	CCF62482.1	sucrose synthase (EC 2.4.1.13); sucrose-phosphate synthase (EC 2.4.1.14); alpha-glucosyltransferase (EC 2.4.1.52); lipopolysaccharide N-acetylglucosaminyltransferase (EC 2.4.1.56); GDP-Man alpha-mannosyltransferase (EC 2.4.1.-); 1,2-diacylglycerol 3-glucosyltransferase (EC 2.4.1.157); diglucosyl diacylglycerol synthase (EC 2.4.1.208); digalactosyldiacylglycerol synthase (EC 2.4.1.141); trehalose …	nan
g4997	923618	925777	-	XP_007316861.1	hypothetical protein SERLADRAFT_436495 [Serpula lacrymans var. lacrymans S7.9]	FTME, CYP5066A	fumitremorgin C synthase	EC:1.14.21.10	ko00404 Staurosporine biosynthesis;	GO:0005506	iron ion binding	gnl|CDD|228106	KOG0156, KOG0156, KOG0156, Cytochrome P450 CYP2 subfamily [Secondary metabolites biosynthesis, transport and catabolism].	--	--	--
g8510	1226555	1228819	-	KTB35263.1	putative cytochrome P450 [Moniliophthora roreri]	ORDA, CYP64A	aflatoxin B synthase	EC:1.14.13.175	ko00254 Aflatoxin biosynthesis;	GO:0005506	iron ion binding	gnl|CDD|228106	KOG0156, KOG0156, KOG0156, Cytochrome P450 CYP2 subfamily [Secondary metabolites biosynthesis, transport and catabolism].	--	--	--
g2774	344642	346979	+	AEB40217.1	cytochrome P450 monooxygenase [Taiwanofungus camphoratus]	ORDA, CYP64A	aflatoxin B synthase	EC:1.14.13.175	ko00254 Aflatoxin biosynthesis;	GO:0005506	iron ion binding	gnl|CDD|228106	KOG0156, KOG0156, KOG0156, Cytochrome P450 CYP2 subfamily [Secondary metabolites biosynthesis, transport and catabolism].	--	--	--
g7065	204975	208380	-	BAK09383.1	cytochrome P450 [Postia placenta]	ORDA, CYP64A	aflatoxin B synthase	EC:1.14.13.175	ko00254 Aflatoxin biosynthesis;	GO:0005506	iron ion binding	gnl|CDD|228106	KOG0156, KOG0156, KOG0156, Cytochrome P450 CYP2 subfamily [Secondary metabolites biosynthesis, transport and catabolism].	AFA73118.1	sucrose synthase (EC 2.4.1.13); sucrose-phosphate synthase (EC 2.4.1.14); alpha-glucosyltransferase (EC 2.4.1.52); lipopolysaccharide N-acetylglucosaminyltransferase (EC 2.4.1.56); GDP-Man alpha-mannosyltransferase (EC 2.4.1.-); 1,2-diacylglycerol 3-glucosyltransferase (EC 2.4.1.157); diglucosyl diacylglycerol synthase (EC 2.4.1.208); digalactosyldiacylglycerol synthase (EC 2.4.1.141); trehalose …	nan
g9881	25561	28966	+	BAK09383.1	cytochrome P450 [Postia placenta]	ORDA, CYP64A	aflatoxin B synthase	EC:1.14.13.175	ko00254 Aflatoxin biosynthesis;	GO:0005506	iron ion binding	gnl|CDD|228106	KOG0156, KOG0156, KOG0156, Cytochrome P450 CYP2 subfamily [Secondary metabolites biosynthesis, transport and catabolism].	AFA73118.1	sucrose synthase (EC 2.4.1.13); sucrose-phosphate synthase (EC 2.4.1.14); alpha-glucosyltransferase (EC 2.4.1.52); lipopolysaccharide N-acetylglucosaminyltransferase (EC 2.4.1.56); GDP-Man alpha-mannosyltransferase (EC 2.4.1.-); 1,2-diacylglycerol 3-glucosyltransferase (EC 2.4.1.157); diglucosyl diacylglycerol synthase (EC 2.4.1.208); digalactosyldiacylglycerol synthase (EC 2.4.1.141); trehalose …	nan
g6519	548115	551437	+	RDX42692.1	cytochrome P450 [Polyporus brumalis]	ORDA, CYP64A	aflatoxin B synthase	EC:1.14.13.175	ko00254 Aflatoxin biosynthesis;	GO:0005506	iron ion binding	gnl|CDD|228106	KOG0156, KOG0156, KOG0156, Cytochrome P450 CYP2 subfamily [Secondary metabolites biosynthesis, transport and catabolism].	--	--	--
g1951	2044004	2046032	+	BAL05080.1	cytochrome P450 [Phanerochaete chrysosporium]	ORDA, CYP64A	aflatoxin B synthase	EC:1.14.13.175	ko00254 Aflatoxin biosynthesis;	GO:0005506	iron ion binding	gnl|CDD|228106	KOG0156, KOG0156, KOG0156, Cytochrome P450 CYP2 subfamily [Secondary metabolites biosynthesis, transport and catabolism].	--	--	--
g1952	2048111	2051931	+	BAL05080.1	cytochrome P450 [Phanerochaete chrysosporium]	ORDA, CYP64A	aflatoxin B synthase	EC:1.14.13.175	ko00254 Aflatoxin biosynthesis;	GO:0005506	iron ion binding	gnl|CDD|228106	KOG0156, KOG0156, KOG0156, Cytochrome P450 CYP2 subfamily [Secondary metabolites biosynthesis, transport and catabolism].	CCA70258.1	nan	nan
g9455	253516	255918	+	OCH93209.1	cytochrome P450 [Obba rivulosa]	ORDA, CYP64A	aflatoxin B synthase	EC:1.14.13.175	ko00254 Aflatoxin biosynthesis;	GO:0005506	iron ion binding	gnl|CDD|228106	KOG0156, KOG0156, KOG0156, Cytochrome P450 CYP2 subfamily [Secondary metabolites biosynthesis, transport and catabolism].	--	--	--
g8756	393582	398775	-	PIL23762.1	cytochrome P450 [Ganoderma sinense ZZ0214-1]	ORDA, CYP64A	aflatoxin B synthase	EC:1.14.13.175	ko00254 Aflatoxin biosynthesis;	GO:0005506	iron ion binding	gnl|CDD|228106	KOG0156, KOG0156, KOG0156, Cytochrome P450 CYP2 subfamily [Secondary metabolites biosynthesis, transport and catabolism].	--	--	--
g7889	775047	777549	-	OSD00651.1	CyP450 monooxygenase [Trametes coccinea BRFM310]	ORDA, CYP64A	aflatoxin B synthase	EC:1.14.13.175	ko00254 Aflatoxin biosynthesis;	GO:0005506	iron ion binding	gnl|CDD|228106	KOG0156, KOG0156, KOG0156, Cytochrome P450 CYP2 subfamily [Secondary metabolites biosynthesis, transport and catabolism].	--	--	--
g7873	707821	710072	-	OCH93694.1	CyP450 monooxygenase [Obba rivulosa]	ORDA, CYP64A	aflatoxin B synthase	EC:1.14.13.175	ko00254 Aflatoxin biosynthesis;	GO:0005506	iron ion binding	gnl|CDD|228106	KOG0156, KOG0156, KOG0156, Cytochrome P450 CYP2 subfamily [Secondary metabolites biosynthesis, transport and catabolism].	--	--	--
g9882	29893	32022	+	KDQ59121.1	hypothetical protein JAAARDRAFT_127559 [Jaapia argillacea MUCL 33604]	ORDA, CYP64A	aflatoxin B synthase	EC:1.14.13.175	ko00254 Aflatoxin biosynthesis;	GO:0005506	iron ion binding	gnl|CDD|228106	KOG0156, KOG0156, KOG0156, Cytochrome P450 CYP2 subfamily [Secondary metabolites biosynthesis, transport and catabolism].	--	--	--
g9700	192722	194646	-	XP_009544120.1	hypothetical protein HETIRDRAFT_458197 [Heterobasidion irregulare TC 32-1]	ORDA, CYP64A	aflatoxin B synthase	EC:1.14.13.175	ko00254 Aflatoxin biosynthesis;	GO:0005506	iron ion binding	gnl|CDD|228106	KOG0156, KOG0156, KOG0156, Cytochrome P450 CYP2 subfamily [Secondary metabolites biosynthesis, transport and catabolism].	AFA73118.1	sucrose synthase (EC 2.4.1.13); sucrose-phosphate synthase (EC 2.4.1.14); alpha-glucosyltransferase (EC 2.4.1.52); lipopolysaccharide N-acetylglucosaminyltransferase (EC 2.4.1.56); GDP-Man alpha-mannosyltransferase (EC 2.4.1.-); 1,2-diacylglycerol 3-glucosyltransferase (EC 2.4.1.157); diglucosyl diacylglycerol synthase (EC 2.4.1.208); digalactosyldiacylglycerol synthase (EC 2.4.1.141); trehalose …	nan
g9452	245037	247289	+	OBZ78236.1	O-methylsterigmatocystin oxidoreductase [Grifola frondosa]	ORDA, CYP64A	aflatoxin B synthase	EC:1.14.13.175	ko00254 Aflatoxin biosynthesis;	GO:0005506	iron ion binding	gnl|CDD|228106	KOG0156, KOG0156, KOG0156, Cytochrome P450 CYP2 subfamily [Secondary metabolites biosynthesis, transport and catabolism].	--	--	--
g904	2810795	2812965	+	EMD42005.1	hypothetical protein CERSUDRAFT_110546 [Gelatoporia subvermispora B]	ORDA, CYP64A	aflatoxin B synthase	EC:1.14.13.175	ko00254 Aflatoxin biosynthesis;	GO:0005506	iron ion binding	gnl|CDD|228106	KOG0156, KOG0156, KOG0156, Cytochrome P450 CYP2 subfamily [Secondary metabolites biosynthesis, transport and catabolism].	--	--	--
g8771	443308	445289	+	CDO78260.1	hypothetical protein BN946_scf184491.g5 [Trametes cinnabarina]	ORDA, CYP64A	aflatoxin B synthase	EC:1.14.13.175	ko00254 Aflatoxin biosynthesis;	GO:0005506	iron ion binding	gnl|CDD|228106	KOG0156, KOG0156, KOG0156, Cytochrome P450 CYP2 subfamily [Secondary metabolites biosynthesis, transport and catabolism].	AFA73118.1	sucrose synthase (EC 2.4.1.13); sucrose-phosphate synthase (EC 2.4.1.14); alpha-glucosyltransferase (EC 2.4.1.52); lipopolysaccharide N-acetylglucosaminyltransferase (EC 2.4.1.56); GDP-Man alpha-mannosyltransferase (EC 2.4.1.-); 1,2-diacylglycerol 3-glucosyltransferase (EC 2.4.1.157); diglucosyl diacylglycerol synthase (EC 2.4.1.208); digalactosyldiacylglycerol synthase (EC 2.4.1.141); trehalose …	nan
g8766	423398	425498	+	KDQ59121.1	hypothetical protein JAAARDRAFT_127559 [Jaapia argillacea MUCL 33604]	ORDA, CYP64A	aflatoxin B synthase	EC:1.14.13.175	ko00254 Aflatoxin biosynthesis;	GO:0005506	iron ion binding	gnl|CDD|228106	KOG0156, KOG0156, KOG0156, Cytochrome P450 CYP2 subfamily [Secondary metabolites biosynthesis, transport and catabolism].	--	--	--
g7885	760336	764721	-	KDQ59121.1	hypothetical protein JAAARDRAFT_127559 [Jaapia argillacea MUCL 33604]	ORDA, CYP64A	aflatoxin B synthase	EC:1.14.13.175	ko00254 Aflatoxin biosynthesis;	GO:0005506	iron ion binding	gnl|CDD|228106	KOG0156, KOG0156, KOG0156, Cytochrome P450 CYP2 subfamily [Secondary metabolites biosynthesis, transport and catabolism].	--	--	--
g7876	722564	727931	+	PPQ69644.1	hypothetical protein CVT24_001217 [Panaeolus cyanescens]	ORDA, CYP64A	aflatoxin B synthase	EC:1.14.13.175	ko00254 Aflatoxin biosynthesis;	GO:0005506	iron ion binding	gnl|CDD|228106	KOG0156, KOG0156, KOG0156, Cytochrome P450 CYP2 subfamily [Secondary metabolites biosynthesis, transport and catabolism].	AFA73118.1	sucrose synthase (EC 2.4.1.13); sucrose-phosphate synthase (EC 2.4.1.14); alpha-glucosyltransferase (EC 2.4.1.52); lipopolysaccharide N-acetylglucosaminyltransferase (EC 2.4.1.56); GDP-Man alpha-mannosyltransferase (EC 2.4.1.-); 1,2-diacylglycerol 3-glucosyltransferase (EC 2.4.1.157); diglucosyl diacylglycerol synthase (EC 2.4.1.208); digalactosyldiacylglycerol synthase (EC 2.4.1.141); trehalose …	nan
g7872	705495	707351	+	PSR73384.1	hypothetical protein PHLCEN_2v10676 [Phlebia centrifuga]	ORDA, CYP64A	aflatoxin B synthase	EC:1.14.13.175	ko00254 Aflatoxin biosynthesis;	GO:0005506	iron ion binding	gnl|CDD|228106	KOG0156, KOG0156, KOG0156, Cytochrome P450 CYP2 subfamily [Secondary metabolites biosynthesis, transport and catabolism].	--	--	--
g7758	295891	298270	+	OBZ78236.1	O-methylsterigmatocystin oxidoreductase [Grifola frondosa]	ORDA, CYP64A	aflatoxin B synthase	EC:1.14.13.175	ko00254 Aflatoxin biosynthesis;	GO:0005506	iron ion binding	gnl|CDD|228106	KOG0156, KOG0156, KOG0156, Cytochrome P450 CYP2 subfamily [Secondary metabolites biosynthesis, transport and catabolism].	--	--	--
g7222	728885	730989	+	PFH46821.1	hypothetical protein AMATHDRAFT_153743 [Amanita thiersii Skay4041]	ORDA, CYP64A	aflatoxin B synthase	EC:1.14.13.175	ko00254 Aflatoxin biosynthesis;	GO:0005506	iron ion binding	gnl|CDD|228106	KOG0156, KOG0156, KOG0156, Cytochrome P450 CYP2 subfamily [Secondary metabolites biosynthesis, transport and catabolism].	--	--	--
g7221	724742	726844	-	KDQ59121.1	hypothetical protein JAAARDRAFT_127559 [Jaapia argillacea MUCL 33604]	ORDA, CYP64A	aflatoxin B synthase	EC:1.14.13.175	ko00254 Aflatoxin biosynthesis;	GO:0005506	iron ion binding	gnl|CDD|228106	KOG0156, KOG0156, KOG0156, Cytochrome P450 CYP2 subfamily [Secondary metabolites biosynthesis, transport and catabolism].	AFA73118.1	sucrose synthase (EC 2.4.1.13); sucrose-phosphate synthase (EC 2.4.1.14); alpha-glucosyltransferase (EC 2.4.1.52); lipopolysaccharide N-acetylglucosaminyltransferase (EC 2.4.1.56); GDP-Man alpha-mannosyltransferase (EC 2.4.1.-); 1,2-diacylglycerol 3-glucosyltransferase (EC 2.4.1.157); diglucosyl diacylglycerol synthase (EC 2.4.1.208); digalactosyldiacylglycerol synthase (EC 2.4.1.141); trehalose …	nan
g7164	538733	540415	-	KDQ59121.1	hypothetical protein JAAARDRAFT_127559 [Jaapia argillacea MUCL 33604]	ORDA, CYP64A	aflatoxin B synthase	EC:1.14.13.175	ko00254 Aflatoxin biosynthesis;	GO:0005506	iron ion binding	gnl|CDD|228106	KOG0156, KOG0156, KOG0156, Cytochrome P450 CYP2 subfamily [Secondary metabolites biosynthesis, transport and catabolism].	AFA73118.1	sucrose synthase (EC 2.4.1.13); sucrose-phosphate synthase (EC 2.4.1.14); alpha-glucosyltransferase (EC 2.4.1.52); lipopolysaccharide N-acetylglucosaminyltransferase (EC 2.4.1.56); GDP-Man alpha-mannosyltransferase (EC 2.4.1.-); 1,2-diacylglycerol 3-glucosyltransferase (EC 2.4.1.157); diglucosyl diacylglycerol synthase (EC 2.4.1.208); digalactosyldiacylglycerol synthase (EC 2.4.1.141); trehalose …	nan
g7157	510517	514290	-	KDQ53918.1	hypothetical protein JAAARDRAFT_416633 [Jaapia argillacea MUCL 33604]	ORDA, CYP64A	aflatoxin B synthase	EC:1.14.13.175	ko00254 Aflatoxin biosynthesis;	GO:0005506	iron ion binding	gnl|CDD|228106	KOG0156, KOG0156, KOG0156, Cytochrome P450 CYP2 subfamily [Secondary metabolites biosynthesis, transport and catabolism].	--	--	--
g7064	201940	204048	-	KDQ59121.1	hypothetical protein JAAARDRAFT_127559 [Jaapia argillacea MUCL 33604]	ORDA, CYP64A	aflatoxin B synthase	EC:1.14.13.175	ko00254 Aflatoxin biosynthesis;	GO:0005506	iron ion binding	gnl|CDD|228106	KOG0156, KOG0156, KOG0156, Cytochrome P450 CYP2 subfamily [Secondary metabolites biosynthesis, transport and catabolism].	--	--	--
g6933	2100409	2106929	+	EMD32760.1	hypothetical protein CERSUDRAFT_118484 [Gelatoporia subvermispora B]	ORDA, CYP64A	aflatoxin B synthase	EC:1.14.13.175	ko00254 Aflatoxin biosynthesis;	GO:0005506	iron ion binding	gnl|CDD|228106	KOG0156, KOG0156, KOG0156, Cytochrome P450 CYP2 subfamily [Secondary metabolites biosynthesis, transport and catabolism].	--	--	--
g6155	1628924	1629914	+	PSR73379.1	hypothetical protein PHLCEN_2v10671 [Phlebia centrifuga]	ORDA, CYP64A	aflatoxin B synthase	EC:1.14.13.175	ko00254 Aflatoxin biosynthesis;	GO:0005506	iron ion binding	gnl|CDD|228107	KOG0157, KOG0157, KOG0157, Cytochrome P450 CYP4/CYP19/CYP26 subfamilies [Secondary metabolites biosynthesis, transport and catabolism, Lipid transport and metabolism].	--	--	--
g4380	1960534	1966641	+	EMD36401.1	hypothetical protein CERSUDRAFT_115403 [Gelatoporia subvermispora B]	ORDA, CYP64A	aflatoxin B synthase	EC:1.14.13.175	ko00254 Aflatoxin biosynthesis;	GO:0005506	iron ion binding	gnl|CDD|228106	KOG0156, KOG0156, KOG0156, Cytochrome P450 CYP2 subfamily [Secondary metabolites biosynthesis, transport and catabolism].	--	--	--
g4379	1957888	1959968	+	EMD36399.1	hypothetical protein CERSUDRAFT_84543 [Gelatoporia subvermispora B]	ORDA, CYP64A	aflatoxin B synthase	EC:1.14.13.175	ko00254 Aflatoxin biosynthesis;	GO:0005506	iron ion binding	gnl|CDD|228106	KOG0156, KOG0156, KOG0156, Cytochrome P450 CYP2 subfamily [Secondary metabolites biosynthesis, transport and catabolism].	--	--	--
g2188	2738920	2741009	-	KJA16717.1	hypothetical protein HYPSUDRAFT_47093 [Hypholoma sublateritium FD-334 SS-4]	ORDA, CYP64A	aflatoxin B synthase	EC:1.14.13.175	ko00254 Aflatoxin biosynthesis;	GO:0005506	iron ion binding	gnl|CDD|228106	KOG0156, KOG0156, KOG0156, Cytochrome P450 CYP2 subfamily [Secondary metabolites biosynthesis, transport and catabolism].	AFA73118.1	sucrose synthase (EC 2.4.1.13); sucrose-phosphate synthase (EC 2.4.1.14); alpha-glucosyltransferase (EC 2.4.1.52); lipopolysaccharide N-acetylglucosaminyltransferase (EC 2.4.1.56); GDP-Man alpha-mannosyltransferase (EC 2.4.1.-); 1,2-diacylglycerol 3-glucosyltransferase (EC 2.4.1.157); diglucosyl diacylglycerol synthase (EC 2.4.1.208); digalactosyldiacylglycerol synthase (EC 2.4.1.141); trehalose …	nan
g1974	2100338	2102143	-	KDQ32915.1	hypothetical protein PLEOSDRAFT_1031899 [Pleurotus ostreatus PC15]	ORDA, CYP64A	aflatoxin B synthase	EC:1.14.13.175	ko00254 Aflatoxin biosynthesis;	GO:0005506	iron ion binding	gnl|CDD|228106	KOG0156, KOG0156, KOG0156, Cytochrome P450 CYP2 subfamily [Secondary metabolites biosynthesis, transport and catabolism].	--	--	--
g1955	2056239	2057869	+	KIP11879.1	hypothetical protein PHLGIDRAFT_124541 [Phlebiopsis gigantea 11061_1 CR5-6]	ORDA, CYP64A	aflatoxin B synthase	EC:1.14.13.175	ko00254 Aflatoxin biosynthesis;	GO:0005506	iron ion binding	gnl|CDD|228106	KOG0156, KOG0156, KOG0156, Cytochrome P450 CYP2 subfamily [Secondary metabolites biosynthesis, transport and catabolism].	--	--	--
g1492	502478	504692	-	OBZ67818.1	O-methylsterigmatocystin oxidoreductase [Grifola frondosa]	ORDA, CYP64A	aflatoxin B synthase	EC:1.14.13.175	ko00254 Aflatoxin biosynthesis;	GO:0005506	iron ion binding	gnl|CDD|228106	KOG0156, KOG0156, KOG0156, Cytochrome P450 CYP2 subfamily [Secondary metabolites biosynthesis, transport and catabolism].	--	--	--
g10660	183167	185232	-	CDO78260.1	hypothetical protein BN946_scf184491.g5 [Trametes cinnabarina]	ORDA, CYP64A	aflatoxin B synthase	EC:1.14.13.175	ko00254 Aflatoxin biosynthesis;	GO:0005506	iron ion binding	gnl|CDD|228106	KOG0156, KOG0156, KOG0156, Cytochrome P450 CYP2 subfamily [Secondary metabolites biosynthesis, transport and catabolism].	--	--	--
g289	1025670	1030263	+	KZT63237.1	MFS general substrate transporter [Daedalea quercina L-15889]	PAXP, ATMP, CYP653C	cytochrome P450 monooxygenase	EC:1.14.13.-	ko00403 Indole diterpene alkaloid biosynthesis;	GO:0004497	monooxygenase activity	gnl|CDD|230443	KOG2504, KOG2504, KOG2504, Monocarboxylate transporter [Carbohydrate transport and metabolism].	--	--	--
g1405	191838	194828	-	KDQ57928.1	hypothetical protein JAAARDRAFT_34744 [Jaapia argillacea MUCL 33604]	PAXP, ATMP, CYP653C	cytochrome P450 monooxygenase	EC:1.14.13.-	ko00403 Indole diterpene alkaloid biosynthesis;	GO:0005506	iron ion binding	gnl|CDD|228107	KOG0157, KOG0157, KOG0157, Cytochrome P450 CYP4/CYP19/CYP26 subfamilies [Secondary metabolites biosynthesis, transport and catabolism, Lipid transport and metabolism].	--	--	--
g1412	223979	226005	-	KDQ57928.1	hypothetical protein JAAARDRAFT_34744 [Jaapia argillacea MUCL 33604]	PAXP, ATMP, CYP653C	cytochrome P450 monooxygenase	EC:1.14.13.-	ko00403 Indole diterpene alkaloid biosynthesis;	GO:0005506	iron ion binding	gnl|CDD|228107	KOG0157, KOG0157, KOG0157, Cytochrome P450 CYP4/CYP19/CYP26 subfamilies [Secondary metabolites biosynthesis, transport and catabolism, Lipid transport and metabolism].	--	--	--
g168	629412	631446	+	EMD34612.1	hypothetical protein CERSUDRAFT_158140 [Gelatoporia subvermispora B]	PAXP, ATMP, CYP653C	cytochrome P450 monooxygenase	EC:1.14.13.-	ko00403 Indole diterpene alkaloid biosynthesis;	GO:0004497	monooxygenase activity	gnl|CDD|228107	KOG0157, KOG0157, KOG0157, Cytochrome P450 CYP4/CYP19/CYP26 subfamilies [Secondary metabolites biosynthesis, transport and catabolism, Lipid transport and metabolism].	--	--	--
g6797	1616686	1618838	+	OBZ75703.1	Ent-kaurene oxidase [Grifola frondosa]	PAXP, ATMP, CYP653C	cytochrome P450 monooxygenase	EC:1.14.13.-	ko00403 Indole diterpene alkaloid biosynthesis;	GO:0004497	monooxygenase activity	gnl|CDD|228631	KOG0684, KOG0684, KOG0684, Cytochrome P450 [Secondary metabolites biosynthesis, transport and catabolism].	--	--	--
g6805	1635198	1637328	-	OBZ75703.1	Ent-kaurene oxidase [Grifola frondosa]	PAXQ, ATMQ, CYP698A	cytochrome P450 monooxygenase	EC:1.14.13.-	ko00403 Indole diterpene alkaloid biosynthesis;	GO:0005506	iron ion binding	gnl|CDD|228631	KOG0684, KOG0684, KOG0684, Cytochrome P450 [Secondary metabolites biosynthesis, transport and catabolism].	--	--	--
g1392	142301	144319	-	XP_007324234.1	hypothetical protein SERLADRAFT_480139 [Serpula lacrymans var. lacrymans S7.9]	GLIF	gliotoxin biosynthesis cytochrome P450 monooxygenase	--	--	GO:0004497	monooxygenase activity	gnl|CDD|228107	KOG0157, KOG0157, KOG0157, Cytochrome P450 CYP4/CYP19/CYP26 subfamilies [Secondary metabolites biosynthesis, transport and catabolism, Lipid transport and metabolism].	--	--	--
g169	632676	634532	+	OBZ79756.1	Ent-kaurene oxidase [Grifola frondosa]	GLIF	gliotoxin biosynthesis cytochrome P450 monooxygenase	--	--	GO:0005506	iron ion binding	gnl|CDD|228107	KOG0157, KOG0157, KOG0157, Cytochrome P450 CYP4/CYP19/CYP26 subfamilies [Secondary metabolites biosynthesis, transport and catabolism, Lipid transport and metabolism].	--	--	--
g441	1507534	1509610	-	OBZ79756.1	Ent-kaurene oxidase [Grifola frondosa]	GLIF	gliotoxin biosynthesis cytochrome P450 monooxygenase	--	--	GO:0005506	iron ion binding	gnl|CDD|228107	KOG0157, KOG0157, KOG0157, Cytochrome P450 CYP4/CYP19/CYP26 subfamilies [Secondary metabolites biosynthesis, transport and catabolism, Lipid transport and metabolism].	--	--	--
g1641	1054646	1056619	-	AAU05113.1	cytochrome P450 [Taiwanofungus camphoratus]	GLIF	gliotoxin biosynthesis cytochrome P450 monooxygenase	--	--	GO:0004497	monooxygenase activity	gnl|CDD|228631	KOG0684, KOG0684, KOG0684, Cytochrome P450 [Secondary metabolites biosynthesis, transport and catabolism].	--	--	--
g1657	1105693	1107714	+	OCH95708.1	cytochrome P450 [Obba rivulosa]	GLIF	gliotoxin biosynthesis cytochrome P450 monooxygenase	--	--	GO:0004497	monooxygenase activity	gnl|CDD|228107	KOG0157, KOG0157, KOG0157, Cytochrome P450 CYP4/CYP19/CYP26 subfamilies [Secondary metabolites biosynthesis, transport and catabolism, Lipid transport and metabolism].	--	--	--
g1643	1059938	1061964	-	KZT08806.1	cytochrome P450 [Laetiporus sulphureus 93-53]	GLIF	gliotoxin biosynthesis cytochrome P450 monooxygenase	--	--	GO:0004497	monooxygenase activity	gnl|CDD|228631	KOG0684, KOG0684, KOG0684, Cytochrome P450 [Secondary metabolites biosynthesis, transport and catabolism].	--	--	--
g1459	388152	395571	+	PIL33518.1	cytochrome P450 [Ganoderma sinense ZZ0214-1]	GLIF	gliotoxin biosynthesis cytochrome P450 monooxygenase	--	--	GO:0004497	monooxygenase activity	gnl|CDD|228107	KOG0157, KOG0157, KOG0157, Cytochrome P450 CYP4/CYP19/CYP26 subfamilies [Secondary metabolites biosynthesis, transport and catabolism, Lipid transport and metabolism].	--	--	--
g5192	1609694	1612033	-	XP_008043874.1	cytochrome P450 [Trametes versicolor FP-101664 SS1]	E1.14.-.-	--	--	ko00363 Bisphenol degradation;ko00624 Polycyclic aromatic hydrocarbon degradation;ko00627 Aminobenzoate degradation;ko00903 Limonene and pinene degradation;ko00945 Stilbenoid, diarylheptanoid and gingerol biosynthesis;	GO:0004497	monooxygenase activity	gnl|CDD|228107	KOG0157, KOG0157, KOG0157, Cytochrome P450 CYP4/CYP19/CYP26 subfamilies [Secondary metabolites biosynthesis, transport and catabolism, Lipid transport and metabolism].	--	--	--
g5197	1621460	1623830	+	XP_008043874.1	cytochrome P450 [Trametes versicolor FP-101664 SS1]	E1.14.-.-	--	--	ko00363 Bisphenol degradation;ko00624 Polycyclic aromatic hydrocarbon degradation;ko00627 Aminobenzoate degradation;ko00903 Limonene and pinene degradation;ko00945 Stilbenoid, diarylheptanoid and gingerol biosynthesis;	GO:0004497	monooxygenase activity	gnl|CDD|228107	KOG0157, KOG0157, KOG0157, Cytochrome P450 CYP4/CYP19/CYP26 subfamilies [Secondary metabolites biosynthesis, transport and catabolism, Lipid transport and metabolism].	--	--	--
g9801	574163	577169	-	OSD01474.1	cytochrome P450 [Trametes coccinea BRFM310]	E1.14.-.-	--	--	ko00363 Bisphenol degradation;ko00624 Polycyclic aromatic hydrocarbon degradation;ko00627 Aminobenzoate degradation;ko00903 Limonene and pinene degradation;ko00945 Stilbenoid, diarylheptanoid and gingerol biosynthesis;	GO:0004497	monooxygenase activity	gnl|CDD|228107	KOG0157, KOG0157, KOG0157, Cytochrome P450 CYP4/CYP19/CYP26 subfamilies [Secondary metabolites biosynthesis, transport and catabolism, Lipid transport and metabolism].	--	--	--
g171	638940	640733	-	RDX42959.1	cytochrome P450 [Polyporus brumalis]	E1.14.-.-	--	--	ko00363 Bisphenol degradation;ko00624 Polycyclic aromatic hydrocarbon degradation;ko00627 Aminobenzoate degradation;ko00903 Limonene and pinene degradation;ko00945 Stilbenoid, diarylheptanoid and gingerol biosynthesis;	GO:0005506	iron ion binding	--	--	--	--	--
g5400	2383705	2386222	+	ESK84098.1	cytochrome p450 [Moniliophthora roreri MCA 2997]	E1.14.-.-	--	--	ko00363 Bisphenol degradation;ko00624 Polycyclic aromatic hydrocarbon degradation;ko00627 Aminobenzoate degradation;ko00903 Limonene and pinene degradation;ko00945 Stilbenoid, diarylheptanoid and gingerol biosynthesis;	GO:0005506	iron ion binding	gnl|CDD|228106	KOG0156, KOG0156, KOG0156, Cytochrome P450 CYP2 subfamily [Secondary metabolites biosynthesis, transport and catabolism].	--	--	--
g514	1709103	1711611	-	GAW06133.1	cytochrome p450 [Lentinula edodes]	E1.14.-.-	--	--	ko00363 Bisphenol degradation;ko00624 Polycyclic aromatic hydrocarbon degradation;ko00627 Aminobenzoate degradation;ko00903 Limonene and pinene degradation;ko00945 Stilbenoid, diarylheptanoid and gingerol biosynthesis;	GO:0005506	iron ion binding	gnl|CDD|228106	KOG0156, KOG0156, KOG0156, Cytochrome P450 CYP2 subfamily [Secondary metabolites biosynthesis, transport and catabolism].	--	--	--
g8770	440040	442151	+	OSD00651.1	CyP450 monooxygenase [Trametes coccinea BRFM310]	E1.14.-.-	--	--	ko00363 Bisphenol degradation;ko00624 Polycyclic aromatic hydrocarbon degradation;ko00627 Aminobenzoate degradation;ko00903 Limonene and pinene degradation;ko00945 Stilbenoid, diarylheptanoid and gingerol biosynthesis;	GO:0005506	iron ion binding	gnl|CDD|228106	KOG0156, KOG0156, KOG0156, Cytochrome P450 CYP2 subfamily [Secondary metabolites biosynthesis, transport and catabolism].	--	--	--
g2802	437719	441688	-	KTB35263.1	putative cytochrome P450 [Moniliophthora roreri]	SLC35B4, YEA4	solute carrier family 35 (UDP-xylose/UDP-N-acetylglucosamine transporter), member B4	--	--	GO:0005506	iron ion binding	gnl|CDD|228106	KOG0156, KOG0156, KOG0156, Cytochrome P450 CYP2 subfamily [Secondary metabolites biosynthesis, transport and catabolism].	--	--	--
g7992	1151052	1155068	+	RDX41898.1	cytochrome P450 [Polyporus brumalis]	--	--	--	--	--	--	--	--	--	--	--

## Sheet: Sheet3
Table S4 Additional file of gene_ID
Gene_ID	Subject_ID	CAZy_family	CAZy_class	CAZy_note	CAZy_activities
g4276.t1_1	CED82388.1	GT4	GT		sucrose synthase (EC 2.4.1.13); sucrose-phosphate synthase (EC 2.4.1.14); alpha-glucosyltransferase (EC 2.4.1.52); lipopolysaccharide N-acetylglucosaminyltransferase (EC 2.4.1.56); GDP-Man alpha-mannosyltransferase (EC 2.4.1.-); 1,2-diacylglycerol 3-glucosyltransferase (EC 2.4.1.157); diglucosyl diacylglycerol synthase (EC 2.4.1.208); digalactosyldiacylglycerol synthase (EC 2.4.1.141); trehalose …
g278.t1_1	CTQ98742.1	CBM2	CBM	Previously known as cellulose-binding domain family II (CBD II).	Modules of approx. 100 residues and which are found in a large number of bacterial enzymes. The cellulose-binding function has been demonstrated in many cases. Several of these modules have been shown to also bind chitin or xylan.
g10078.t1_1	AMM43059.1	CBM57	CBM		Created from reading Schallus et al (2008) Mol Biol Cell. 19:3404-3414 [PMID: 18524852] and finding related domains attached to various glycosidases.
g3492.t1_1	CCA67129.1	GH5	GH	formerly known as cellulase family A; Following a recent paper by St John et al. (FEBS Letters, 2010, in press) several GH5 subfamilies have been reassigned to GH30.	chitosanase (EC 3.2.1.132); beta-mannosidase (EC 3.2.1.25); Cellulase (EC 3.2.1.4); glucan 1,3-beta-glucosidase (EC 3.2.1.58); licheninase (EC 3.2.1.73); glucan endo-1,6-beta-glucosidase (EC 3.2.1.75); mannan endo-beta-1,4-mannosidase (EC 3.2.1.78); endo-beta-1,4-xylanase (EC 3.2.1.8); cellulose beta-1,4-cellobiosidase (EC 3.2.1.91); beta-1,3-mannanase (EC 3.2.1.-); xyloglucan-specific endo-beta-…
g3680.t1_1	EGX53944.1	CE16	CE	Formerly known as X125 modules; created from Li et al. Appl. Environ. Microbiol., 74:7482-7489 (PMID: 18978092)	acetylesterase (EC 3.1.1.6) active on various carbohydrate acetyl esters
g11040.t1_1	AHF92902.1	GH0	GH
g3625.t1_1	ABC67744.1	GT77	GT	Created from Egelund J, Skjodt M, Geshi N, Ulvskov P and Petersen BL (2004) Plant Physiol. 136:2609-2620	alpha-xylosyltransferase (EC 2.4.2.39); alpha-1,3-galactosyltransferase (EC 2.4.1.37); arabinosyltransferase (EC 2.4.2.-)
g2293.t1_1	CBX99002.1	GH18	GH	Contains chitinases of classes III and V. Contains non-catalytic proteins such as xylanase inhibitor; concanavalin B; narbonin	chitinase (EC 3.2.1.14); endo-beta-N-acetylglucosaminidase (EC 3.2.1.96); xylanase inhibitor; concanavalin B; narbonin
g1057.t1_1	CCA67805.1	GT1	GT	Distantly related to family GT28; several members of this family are made of two subunits (for instance Alg13 and Alg14 in Saccharomyces); the complete enzyme has been reconstituted whenever possible, and appears with the two subunit names separated by a + sign and with the N-terminal subunit followed by the C-terminal one	UDP-glucuronosyltransferase (EC 2.4.1.17); 2-hydroxyacylsphingosine 1-beta-galactosyltransferase (EC 2.4.1.45); N-acylsphingosine galactosyltransferase (EC 2.4.1.47); flavonol 3-O-glucosyltransferase (EC 2.4.1.91); indole-3-acetate beta-glucosyltransferase (EC 2.4.1.121); sterol glucosyltransferase (EC 2.4.1.173); ecdysteroid UDP-glucosyltransferase (EC 2.4.1.-); zeaxanthin glucosyltransferase (E…
g7983.t1_1	CDS82437.1	GH47	GH		alpha-mannosidase (EC 3.2.1.113)
g6383.t1_1	AIF85073.1	GT66	GT	These enzymes utilise an oligosaccharide-PP-dolichol as the donor	Dol-PP-alpha-oligosaccharide: protein beta-oligosaccharyltransferase (EC 2.4.1.119)
g5856.t1_1	ACI49189.1	CBM48	CBM		Modules of approx. 100 residues with glycogen-binding function, appended to GH13 modules. Also found in the beta subunit (glycogen-binding) of AMP-activated protein kinases (AMPK)
g770.t1_1	CAL57845.1	GT58	GT	These enzymes use dolichol-P-mannose as the sugar donor.	Dol-P-Man: dolichol pyrophosphate-mannose alpha-1,3-mannosyltransferase (EC 2.4.1.130); Dol-P-Man: dolichol pyrophosphate-Man5GlcNAc2 alpha-1,2-mannosyltransferase (EC 2.4.1.130)
g10219.t1_1	BAD98315.1	GH12	GH	formerly known as cellulase family H.	endoglucanase (EC 3.2.1.4); xyloglucan hydrolase (EC 3.2.1.151); beta-1,3-1,4-glucanase (EC 3.2.1.73); xyloglucan endotransglycosylase (EC 2.4.1.207)
g4776.t1_1	CCA74424.1	GH5	GH	formerly known as cellulase family A; Following a recent paper by St John et al. (FEBS Letters, 2010, in press) several GH5 subfamilies have been reassigned to GH30.	chitosanase (EC 3.2.1.132); beta-mannosidase (EC 3.2.1.25); Cellulase (EC 3.2.1.4); glucan 1,3-beta-glucosidase (EC 3.2.1.58); licheninase (EC 3.2.1.73); glucan endo-1,6-beta-glucosidase (EC 3.2.1.75); mannan endo-beta-1,4-mannosidase (EC 3.2.1.78); endo-beta-1,4-xylanase (EC 3.2.1.8); cellulose beta-1,4-cellobiosidase (EC 3.2.1.91); beta-1,3-mannanase (EC 3.2.1.-); xyloglucan-specific endo-beta-…
g11507.t1_1	BAF20066.1	GT47	GT	The long animal heparan synthases are made of two domains. The N-terminal domain, which adds b-1,4-GlcA residues, belongs to family GT47 while the C-terminal domain, which adds a-1,4-GlcNAc residues, belongs to family GT64. The plant homologs, which have a single domain, display various specificities ranging from xyloglucan b-galactosyltransferase to a pectin b-glucuronyltransferase and arabinan …	heparan beta-glucuronyltransferase (EC 2.4.1.225); xyloglucan beta-galactosyltransferase (EC 2.4.1.-); heparan synthase (EC 2.4.1.-); arabinan alphalpha-L-arabinosyltransferase (EC 2.4.2.-).
g1203.t1_1	BAJ30851.1	CBM32	CBM	Formerly known as X56 modules. Distantly related to CBM6 modules and to Anguilla anguilla agglutinin.	Binding to galactose and lactose has been demonstrated for the module of Micromonospora viridifaciens sialidase (PMID: 16239725). Binding to polygalacturonic acid has been shown for a Yersinia member (PMID: 17292916). Binding to LacNAc (beta-D-galactosyl-1,4-beta-D-N-acetylglucosamine) has been shown for an N-acetylglucosaminidase from Clostridium perfingens (PMID: 16990278).
g1817.t1_1	BAO79519.1	CBM1	CBM	Previously known as cellulose-binding domain family I (CBD I).	Modules of approx. 40 residues found almost exclusively in fungi. The cellulose-binding function has been demonstrated in many cases, and appears to be mediated by three aromatic residues separated by about 10.4 angstrom and which form a flat surface. The only non-fungal occurence of CBM1 is in an algal non-hydrolytic polysaccharide-binding protein which is composed of four repeated CBM1 modules.…
g1256.t1_1	CBZ54290.1	CBM20	CBM	PDB:1b90	The granular starch-binding function has been demonstrated in several cases. Interact strongly with cyclodextrins. Often designated as starch-binding domains (SBD).
g5586.t1_1	AAM22493.1	CBM1	CBM	Previously known as cellulose-binding domain family I (CBD I).	Modules of approx. 40 residues found almost exclusively in fungi. The cellulose-binding function has been demonstrated in many cases, and appears to be mediated by three aromatic residues separated by about 10.4 angstrom and which form a flat surface. The only non-fungal occurence of CBM1 is in an algal non-hydrolytic polysaccharide-binding protein which is composed of four repeated CBM1 modules.…
g1763.t1_1	CAN61133.1	GH36	GH	Mechanistic commonality with family GH27 demonstrated by Comfort et al. (2007) Biochemistry, 46: 3319-3330 (PMID: 17323919)	alpha-galactosidase (EC 3.2.1.22); alpha-N-acetylgalactosaminidase (EC 3.2.1.49); stachyose synthase (EC 2.4.1.67); raffinose synthase (EC 2.4.1.82)
g5357.t1_1	AFK91531.1	AA2	AA
g601.t1_1	BAF95189.1	CBM1	CBM	Previously known as cellulose-binding domain family I (CBD I).	Modules of approx. 40 residues found almost exclusively in fungi. The cellulose-binding function has been demonstrated in many cases, and appears to be mediated by three aromatic residues separated by about 10.4 angstrom and which form a flat surface. The only non-fungal occurence of CBM1 is in an algal non-hydrolytic polysaccharide-binding protein which is composed of four repeated CBM1 modules.…
g5589.t1_1	BAF20066.1	GT47	GT	The long animal heparan synthases are made of two domains. The N-terminal domain, which adds b-1,4-GlcA residues, belongs to family GT47 while the C-terminal domain, which adds a-1,4-GlcNAc residues, belongs to family GT64. The plant homologs, which have a single domain, display various specificities ranging from xyloglucan b-galactosyltransferase to a pectin b-glucuronyltransferase and arabinan …	heparan beta-glucuronyltransferase (EC 2.4.1.225); xyloglucan beta-galactosyltransferase (EC 2.4.1.-); heparan synthase (EC 2.4.1.-); arabinan alphalpha-L-arabinosyltransferase (EC 2.4.2.-).
g7065.t1_1	AFA73118.1	GT4	GT		sucrose synthase (EC 2.4.1.13); sucrose-phosphate synthase (EC 2.4.1.14); alpha-glucosyltransferase (EC 2.4.1.52); lipopolysaccharide N-acetylglucosaminyltransferase (EC 2.4.1.56); GDP-Man alpha-mannosyltransferase (EC 2.4.1.-); 1,2-diacylglycerol 3-glucosyltransferase (EC 2.4.1.157); diglucosyl diacylglycerol synthase (EC 2.4.1.208); digalactosyldiacylglycerol synthase (EC 2.4.1.141); trehalose …
g7234.t1_1	AIC33782.1	GH92	GH	Asp	mannosyl-oligosaccharide alpha-1,2-mannosidase (EC 3.2.1.113); mannosyl-oligosaccharide alpha-1,3-mannosidase (EC 3.2.1.-);
g4876.t1_1	BAF20066.1	GT47	GT	The long animal heparan synthases are made of two domains. The N-terminal domain, which adds b-1,4-GlcA residues, belongs to family GT47 while the C-terminal domain, which adds a-1,4-GlcNAc residues, belongs to family GT64. The plant homologs, which have a single domain, display various specificities ranging from xyloglucan b-galactosyltransferase to a pectin b-glucuronyltransferase and arabinan …	heparan beta-glucuronyltransferase (EC 2.4.1.225); xyloglucan beta-galactosyltransferase (EC 2.4.1.-); heparan synthase (EC 2.4.1.-); arabinan alphalpha-L-arabinosyltransferase (EC 2.4.2.-).
g8752.t1_1	CCA68935.1	GH47	GH		alpha-mannosidase (EC 3.2.1.113)
g3621.t1_1	AMS24251.1	CBM57	CBM		Created from reading Schallus et al (2008) Mol Biol Cell. 19:3404-3414 [PMID: 18524852] and finding related domains attached to various glycosidases.
g1111.t1_1	AJF66664.1	CBM13	CBM	Previously known as cellulose-binding domain family XIII (CBD XIII).	Modules of approx. 150 residues which always appear as a threefold internal repeat. The only apparent exception to this, xylanase II of Actinomadura sp. FC7 (GenBank U08894), is in fact not completely sequenced. These modules were first identified in several plant lectins such as ricin or agglutinin of Ricinus communis which bind galactose residues. The three-dimensional structure of a plant lect…
g5797.t1_1	AGM46812.1	GH37	GH		alpha,alpha-trehalase (EC 3.2.1.28).
g8829.t1_1	CAN79977.1	GT1	GT	Distantly related to family GT28; several members of this family are made of two subunits (for instance Alg13 and Alg14 in Saccharomyces); the complete enzyme has been reconstituted whenever possible, and appears with the two subunit names separated by a + sign and with the N-terminal subunit followed by the C-terminal one	UDP-glucuronosyltransferase (EC 2.4.1.17); 2-hydroxyacylsphingosine 1-beta-galactosyltransferase (EC 2.4.1.45); N-acylsphingosine galactosyltransferase (EC 2.4.1.47); flavonol 3-O-glucosyltransferase (EC 2.4.1.91); indole-3-acetate beta-glucosyltransferase (EC 2.4.1.121); sterol glucosyltransferase (EC 2.4.1.173); ecdysteroid UDP-glucosyltransferase (EC 2.4.1.-); zeaxanthin glucosyltransferase (E…
g1187.t1_1	CAN61695.1	GH28	GH		polygalacturonase (EC 3.2.1.15); exo-polygalacturonase (EC 3.2.1.67); exo-polygalacturonosidase (EC 3.2.1.82); rhamnogalacturonase (EC 3.2.1.-); endo-xylogalacturonan hydrolase (EC 3.2.1.-); rhamnogalacturonan alpha-L-rhamnopyranohydrolase (EC 3.2.1.40)
g7211.t1_1	BAF20066.1	GT47	GT	The long animal heparan synthases are made of two domains. The N-terminal domain, which adds b-1,4-GlcA residues, belongs to family GT47 while the C-terminal domain, which adds a-1,4-GlcNAc residues, belongs to family GT64. The plant homologs, which have a single domain, display various specificities ranging from xyloglucan b-galactosyltransferase to a pectin b-glucuronyltransferase and arabinan …	heparan beta-glucuronyltransferase (EC 2.4.1.225); xyloglucan beta-galactosyltransferase (EC 2.4.1.-); heparan synthase (EC 2.4.1.-); arabinan alphalpha-L-arabinosyltransferase (EC 2.4.2.-).
g10263.t1_1	CAZ29297.1	GT7	GT		lactose synthase (EC 2.4.1.22); beta-N-acetylglucosaminyl-glycopeptide beta-1,4-galactosyltransferase (EC 2.4.1.38); N-acetyllactosamine synthase (EC 2.4.1.90); beta-1,4-N-acetylglucosaminyltransferase (EC 2.4.1.-); xylosylprotein beta-4-galactosyltransferase (EC 2.4.1.133)
g5070.t1_1	CEF78466.1	AA3	AA
g6225.t1_1	CDZ98794.1	CE12	CE		pectin acetylesterase (EC 3.1.1.-); rhamnogalacturonan acetylesterase (EC 3.1.1.-); acetyl xylan esterase (EC 3.1.1.72)
g8701.t1_1	CUI24525.1	GH19	GH	Contains chitinases of classes I, II, and IV.	chitinase (EC 3.2.1.14).
g8568.t1_1	BAE66022.1	GH89	GH		alpha-N-acetylglucosaminidase (EC 3.2.1.50)
g6956.t1_1	AMM42901.1	CBM57	CBM		Created from reading Schallus et al (2008) Mol Biol Cell. 19:3404-3414 [PMID: 18524852] and finding related domains attached to various glycosidases.
g8184.t1_1	BAF20066.1	GT47	GT	The long animal heparan synthases are made of two domains. The N-terminal domain, which adds b-1,4-GlcA residues, belongs to family GT47 while the C-terminal domain, which adds a-1,4-GlcNAc residues, belongs to family GT64. The plant homologs, which have a single domain, display various specificities ranging from xyloglucan b-galactosyltransferase to a pectin b-glucuronyltransferase and arabinan …	heparan beta-glucuronyltransferase (EC 2.4.1.225); xyloglucan beta-galactosyltransferase (EC 2.4.1.-); heparan synthase (EC 2.4.1.-); arabinan alphalpha-L-arabinosyltransferase (EC 2.4.2.-).
g2641.t1_1	CAN61695.1	GH28	GH		polygalacturonase (EC 3.2.1.15); exo-polygalacturonase (EC 3.2.1.67); exo-polygalacturonosidase (EC 3.2.1.82); rhamnogalacturonase (EC 3.2.1.-); endo-xylogalacturonan hydrolase (EC 3.2.1.-); rhamnogalacturonan alpha-L-rhamnopyranohydrolase (EC 3.2.1.40)
g6455.t1_1	BAF20066.1	GT47	GT	The long animal heparan synthases are made of two domains. The N-terminal domain, which adds b-1,4-GlcA residues, belongs to family GT47 while the C-terminal domain, which adds a-1,4-GlcNAc residues, belongs to family GT64. The plant homologs, which have a single domain, display various specificities ranging from xyloglucan b-galactosyltransferase to a pectin b-glucuronyltransferase and arabinan …	heparan beta-glucuronyltransferase (EC 2.4.1.225); xyloglucan beta-galactosyltransferase (EC 2.4.1.-); heparan synthase (EC 2.4.1.-); arabinan alphalpha-L-arabinosyltransferase (EC 2.4.2.-).
g4213.t1_1	AGL18825.1	CBM32	CBM	Formerly known as X56 modules. Distantly related to CBM6 modules and to Anguilla anguilla agglutinin.	Binding to galactose and lactose has been demonstrated for the module of Micromonospora viridifaciens sialidase (PMID: 16239725). Binding to polygalacturonic acid has been shown for a Yersinia member (PMID: 17292916). Binding to LacNAc (beta-D-galactosyl-1,4-beta-D-N-acetylglucosamine) has been shown for an N-acetylglucosaminidase from Clostridium perfingens (PMID: 16990278).
g8650.t1_1	CAN61695.1	GH28	GH		polygalacturonase (EC 3.2.1.15); exo-polygalacturonase (EC 3.2.1.67); exo-polygalacturonosidase (EC 3.2.1.82); rhamnogalacturonase (EC 3.2.1.-); endo-xylogalacturonan hydrolase (EC 3.2.1.-); rhamnogalacturonan alpha-L-rhamnopyranohydrolase (EC 3.2.1.40)
g2462.t1_1	AEM76790.1	GH79	GH		beta-glucuronidase (EC 3.2.1.31); beta-4-O-methyl-glucuronidase (EC 3.2.1.-); heparanase (EC 3.2.1.-); baicalin beta-glucuronidase (EC 3.2.1.167)
g229.t1_1	EAA63677.1	GH1	GH		beta-glucosidase (EC 3.2.1.21); beta-galactosidase (EC 3.2.1.23); beta-mannosidase (EC 3.2.1.25); beta-glucuronidase (EC 3.2.1.31); beta-D-fucosidase (EC 3.2.1.38); phlorizin hydrolase (EC 3.2.1.62); exo-beta-1,4-glucanase (EC 3.2.1.74); 6-phospho-beta-galactosidase (EC 3.2.1.85); 6-phospho-beta-glucosidase (EC 3.2.1.86); strictosidine beta-glucosidase (EC 3.2.1.105); lactase (EC 3.2.1.108); amyg…
g1958.t1_1	AIN46699.1	AA7	AA
g1185.t1_1	BAF20066.1	GT47	GT	The long animal heparan synthases are made of two domains. The N-terminal domain, which adds b-1,4-GlcA residues, belongs to family GT47 while the C-terminal domain, which adds a-1,4-GlcNAc residues, belongs to family GT64. The plant homologs, which have a single domain, display various specificities ranging from xyloglucan b-galactosyltransferase to a pectin b-glucuronyltransferase and arabinan …	heparan beta-glucuronyltransferase (EC 2.4.1.225); xyloglucan beta-galactosyltransferase (EC 2.4.1.-); heparan synthase (EC 2.4.1.-); arabinan alphalpha-L-arabinosyltransferase (EC 2.4.2.-).
g8557.t1_1	EAA65758.1	GH133	GH
g6912.t1_1	ALS55547.1	GH31	GH		alpha-glucosidase (EC 3.2.1.20); alpha-1,3-glucosidase (EC 3.2.1.84); sucrase-isomaltase (EC 3.2.1.48) (EC 3.2.1.10); alpha-xylosidase (EC 3.2.1.-); alpha-glucan lyase (EC 4.2.2.13); isomaltosyltransferase (EC 2.4.1.-).
g9633.t1_1	CAJ18334.1	GH43	GH		beta-xylosidase (EC 3.2.1.37); beta-1,3-xylosidase (EC 3.2.1.-); alpha-L-arabinofuranosidase (EC 3.2.1.55); arabinanase (EC 3.2.1.99); xylanase (EC 3.2.1.8); galactan 1,3-beta-galactosidase (EC 3.2.1.145)
g9477.t1_1	BAF20066.1	GT47	GT	The long animal heparan synthases are made of two domains. The N-terminal domain, which adds b-1,4-GlcA residues, belongs to family GT47 while the C-terminal domain, which adds a-1,4-GlcNAc residues, belongs to family GT64. The plant homologs, which have a single domain, display various specificities ranging from xyloglucan b-galactosyltransferase to a pectin b-glucuronyltransferase and arabinan …	heparan beta-glucuronyltransferase (EC 2.4.1.225); xyloglucan beta-galactosyltransferase (EC 2.4.1.-); heparan synthase (EC 2.4.1.-); arabinan alphalpha-L-arabinosyltransferase (EC 2.4.2.-).
g2207.t1_1	CAD72594.1	GH43	GH		beta-xylosidase (EC 3.2.1.37); beta-1,3-xylosidase (EC 3.2.1.-); alpha-L-arabinofuranosidase (EC 3.2.1.55); arabinanase (EC 3.2.1.99); xylanase (EC 3.2.1.8); galactan 1,3-beta-galactosidase (EC 3.2.1.145)
g3174.t1_1	CUI24525.1	GH19	GH	Contains chitinases of classes I, II, and IV.	chitinase (EC 3.2.1.14).
g5511.t1_1	CCA39958.1	GT15	GT		glycolipid 2-alpha-mannosyltransferase (EC 2.4.1.131); GDP-Man: alpha-1,2-mannosyltransferase (EC 2.4.1.-).
g404.t1_1	AAL01718.1	AA10	AA
g4606.t1_1	BAF20066.1	GT47	GT	The long animal heparan synthases are made of two domains. The N-terminal domain, which adds b-1,4-GlcA residues, belongs to family GT47 while the C-terminal domain, which adds a-1,4-GlcNAc residues, belongs to family GT64. The plant homologs, which have a single domain, display various specificities ranging from xyloglucan b-galactosyltransferase to a pectin b-glucuronyltransferase and arabinan …	heparan beta-glucuronyltransferase (EC 2.4.1.225); xyloglucan beta-galactosyltransferase (EC 2.4.1.-); heparan synthase (EC 2.4.1.-); arabinan alphalpha-L-arabinosyltransferase (EC 2.4.2.-).
g9730.t1_1	ADX07321.1	GH5	GH	formerly known as cellulase family A; Following a recent paper by St John et al. (FEBS Letters, 2010, in press) several GH5 subfamilies have been reassigned to GH30.	chitosanase (EC 3.2.1.132); beta-mannosidase (EC 3.2.1.25); Cellulase (EC 3.2.1.4); glucan 1,3-beta-glucosidase (EC 3.2.1.58); licheninase (EC 3.2.1.73); glucan endo-1,6-beta-glucosidase (EC 3.2.1.75); mannan endo-beta-1,4-mannosidase (EC 3.2.1.78); endo-beta-1,4-xylanase (EC 3.2.1.8); cellulose beta-1,4-cellobiosidase (EC 3.2.1.91); beta-1,3-mannanase (EC 3.2.1.-); xyloglucan-specific endo-beta-…
g7454.t1_1	CCA67511.1	GH0	GH
g12122.t1_1	CCA73277.1	GT33	GT		GDP-Man: chitobiosyldiphosphodolichol beta-mannosyltransferase (EC 2.4.1.142).
g2696.t1_1	CCA94933.1	AA9	AA
g9546.t1_1	CCA68306.1	CBM50	CBM	Also known as LysM domains	Modules of approx. 50 residues found attached to various enzymes from families GH18, GH19, GH23, GH24, GH25 and GH73, i.e. enzymes cleaving either chitin or peptidoglycan. Binding to chitopentaose demonstrated in the case of Pteris ryukyuensis chitinase A [Ohnuma T et al. (2008) J. Biol. Chem. 283:5178-87 (PMID: 18083709)]. CBM50 modules are also found in a multitude of other enzymes targeting th…
g293.t1_1	CCA68780.1	GT22	GT	These enzymes use dolichol-P-mannose as the sugar donor.	Dol-P-Man alpha-mannosyltransferase (EC 2.4.1.-)
g11951.t1_1	BAK48741.1	GH16	GH		xyloglucan:xyloglucosyltransferase (EC 2.4.1.207); keratan-sulfate endo-1,4-beta-galactosidase (EC 3.2.1.103); endo-1,3-beta-glucanase (EC 3.2.1.39); endo-1,3(4)-beta-glucanase (EC 3.2.1.6); licheninase (EC 3.2.1.73); beta-agarase (EC 3.2.1.81); kappa;-carrageenase (EC 3.2.1.83); xyloglucanase (EC 3.2.1.151)
g9155.t1_1	EIN08243.1	AA5	AA
g7896.t1_1	BAF20066.1	GT47	GT	The long animal heparan synthases are made of two domains. The N-terminal domain, which adds b-1,4-GlcA residues, belongs to family GT47 while the C-terminal domain, which adds a-1,4-GlcNAc residues, belongs to family GT64. The plant homologs, which have a single domain, display various specificities ranging from xyloglucan b-galactosyltransferase to a pectin b-glucuronyltransferase and arabinan …	heparan beta-glucuronyltransferase (EC 2.4.1.225); xyloglucan beta-galactosyltransferase (EC 2.4.1.-); heparan synthase (EC 2.4.1.-); arabinan alphalpha-L-arabinosyltransferase (EC 2.4.2.-).
g6793.t1_1	CBZ54290.1	CBM20	CBM	PDB:1b90	The granular starch-binding function has been demonstrated in several cases. Interact strongly with cyclodextrins. Often designated as starch-binding domains (SBD).
g8771.t1_1	AFA73118.1	GT4	GT		sucrose synthase (EC 2.4.1.13); sucrose-phosphate synthase (EC 2.4.1.14); alpha-glucosyltransferase (EC 2.4.1.52); lipopolysaccharide N-acetylglucosaminyltransferase (EC 2.4.1.56); GDP-Man alpha-mannosyltransferase (EC 2.4.1.-); 1,2-diacylglycerol 3-glucosyltransferase (EC 2.4.1.157); diglucosyl diacylglycerol synthase (EC 2.4.1.208); digalactosyldiacylglycerol synthase (EC 2.4.1.141); trehalose …
g9624.t1_1	CAJ18334.1	GH43	GH		beta-xylosidase (EC 3.2.1.37); beta-1,3-xylosidase (EC 3.2.1.-); alpha-L-arabinofuranosidase (EC 3.2.1.55); arabinanase (EC 3.2.1.99); xylanase (EC 3.2.1.8); galactan 1,3-beta-galactosidase (EC 3.2.1.145)
g6531.t1_1	ADV30326.1	GH28	GH		polygalacturonase (EC 3.2.1.15); exo-polygalacturonase (EC 3.2.1.67); exo-polygalacturonosidase (EC 3.2.1.82); rhamnogalacturonase (EC 3.2.1.-); endo-xylogalacturonan hydrolase (EC 3.2.1.-); rhamnogalacturonan alpha-L-rhamnopyranohydrolase (EC 3.2.1.40)
g3804.t1_1	BAG48183.1	GH6	GH	formerly known as cellulase family B. The cellobiohydrolases of this family are widely believed to act processively from the non-reducing ends of cellulose chains to generate cellobiose.	endoglucanase (EC 3.2.1.4); cellobiohydrolase (EC 3.2.1.91)
g4865.t1_1	BAF20066.1	GT47	GT	The long animal heparan synthases are made of two domains. The N-terminal domain, which adds b-1,4-GlcA residues, belongs to family GT47 while the C-terminal domain, which adds a-1,4-GlcNAc residues, belongs to family GT64. The plant homologs, which have a single domain, display various specificities ranging from xyloglucan b-galactosyltransferase to a pectin b-glucuronyltransferase and arabinan …	heparan beta-glucuronyltransferase (EC 2.4.1.225); xyloglucan beta-galactosyltransferase (EC 2.4.1.-); heparan synthase (EC 2.4.1.-); arabinan alphalpha-L-arabinosyltransferase (EC 2.4.2.-).
g4604.t1_1	CEF67230.1	GT4	GT		sucrose synthase (EC 2.4.1.13); sucrose-phosphate synthase (EC 2.4.1.14); alpha-glucosyltransferase (EC 2.4.1.52); lipopolysaccharide N-acetylglucosaminyltransferase (EC 2.4.1.56); GDP-Man alpha-mannosyltransferase (EC 2.4.1.-); 1,2-diacylglycerol 3-glucosyltransferase (EC 2.4.1.157); diglucosyl diacylglycerol synthase (EC 2.4.1.208); digalactosyldiacylglycerol synthase (EC 2.4.1.141); trehalose …
g11824.t1_1	CBZ30033.1	GH85	GH		endo-beta-N-acetylglucosaminidase (EC 3.2.1.96)
g6188.t1_1	BAE79811.1	AA1	AA
g11271.t1_1	BAF20066.1	GT47	GT	The long animal heparan synthases are made of two domains. The N-terminal domain, which adds b-1,4-GlcA residues, belongs to family GT47 while the C-terminal domain, which adds a-1,4-GlcNAc residues, belongs to family GT64. The plant homologs, which have a single domain, display various specificities ranging from xyloglucan b-galactosyltransferase to a pectin b-glucuronyltransferase and arabinan …	heparan beta-glucuronyltransferase (EC 2.4.1.225); xyloglucan beta-galactosyltransferase (EC 2.4.1.-); heparan synthase (EC 2.4.1.-); arabinan alphalpha-L-arabinosyltransferase (EC 2.4.2.-).
g3047.t1_1	CEF62298.1	GT4	GT		sucrose synthase (EC 2.4.1.13); sucrose-phosphate synthase (EC 2.4.1.14); alpha-glucosyltransferase (EC 2.4.1.52); lipopolysaccharide N-acetylglucosaminyltransferase (EC 2.4.1.56); GDP-Man alpha-mannosyltransferase (EC 2.4.1.-); 1,2-diacylglycerol 3-glucosyltransferase (EC 2.4.1.157); diglucosyl diacylglycerol synthase (EC 2.4.1.208); digalactosyldiacylglycerol synthase (EC 2.4.1.141); trehalose …
g4893.t1_1	AID59410.1	AA1	AA
g1774.t1_1	CBX99002.1	GH18	GH	Contains chitinases of classes III and V. Contains non-catalytic proteins such as xylanase inhibitor; concanavalin B; narbonin	chitinase (EC 3.2.1.14); endo-beta-N-acetylglucosaminidase (EC 3.2.1.96); xylanase inhibitor; concanavalin B; narbonin
g9573.t1_1	ACB61218.1	GT51	GT	There are two categories of enzymes in this family : monofunctional (just the GT51 module) or bifunctional (GT51 module attached to a penicillin-binding transpeptidase module). These enzymes utilise Und-PP-MurAc-(GlcNAc)-pentapeptide as the sugar donor.	murein polymerase (EC 2.4.1.129).
g316.t1_1	AAU12275.2	CBM1	CBM	Previously known as cellulose-binding domain family I (CBD I).	Modules of approx. 40 residues found almost exclusively in fungi. The cellulose-binding function has been demonstrated in many cases, and appears to be mediated by three aromatic residues separated by about 10.4 angstrom and which form a flat surface. The only non-fungal occurence of CBM1 is in an algal non-hydrolytic polysaccharide-binding protein which is composed of four repeated CBM1 modules.…
g5319.t1_1	CED82388.1	GT4	GT		sucrose synthase (EC 2.4.1.13); sucrose-phosphate synthase (EC 2.4.1.14); alpha-glucosyltransferase (EC 2.4.1.52); lipopolysaccharide N-acetylglucosaminyltransferase (EC 2.4.1.56); GDP-Man alpha-mannosyltransferase (EC 2.4.1.-); 1,2-diacylglycerol 3-glucosyltransferase (EC 2.4.1.157); diglucosyl diacylglycerol synthase (EC 2.4.1.208); digalactosyldiacylglycerol synthase (EC 2.4.1.141); trehalose …
g6626.t1_1	BAK48741.1	GH16	GH		xyloglucan:xyloglucosyltransferase (EC 2.4.1.207); keratan-sulfate endo-1,4-beta-galactosidase (EC 3.2.1.103); endo-1,3-beta-glucanase (EC 3.2.1.39); endo-1,3(4)-beta-glucanase (EC 3.2.1.6); licheninase (EC 3.2.1.73); beta-agarase (EC 3.2.1.81); kappa;-carrageenase (EC 3.2.1.83); xyloglucanase (EC 3.2.1.151)
g2122.t1_1	AMS24251.1	CBM57	CBM		Created from reading Schallus et al (2008) Mol Biol Cell. 19:3404-3414 [PMID: 18524852] and finding related domains attached to various glycosidases.
g9989.t1_1	ABB90389.1	GH18	GH	Contains chitinases of classes III and V. Contains non-catalytic proteins such as xylanase inhibitor; concanavalin B; narbonin	chitinase (EC 3.2.1.14); endo-beta-N-acetylglucosaminidase (EC 3.2.1.96); xylanase inhibitor; concanavalin B; narbonin
g6361.t1_1	AEB45483.1	CBM2	CBM	Previously known as cellulose-binding domain family II (CBD II).	Modules of approx. 100 residues and which are found in a large number of bacterial enzymes. The cellulose-binding function has been demonstrated in many cases. Several of these modules have been shown to also bind chitin or xylan.
g10624.t1_1	BAF20066.1	GT47	GT	The long animal heparan synthases are made of two domains. The N-terminal domain, which adds b-1,4-GlcA residues, belongs to family GT47 while the C-terminal domain, which adds a-1,4-GlcNAc residues, belongs to family GT64. The plant homologs, which have a single domain, display various specificities ranging from xyloglucan b-galactosyltransferase to a pectin b-glucuronyltransferase and arabinan …	heparan beta-glucuronyltransferase (EC 2.4.1.225); xyloglucan beta-galactosyltransferase (EC 2.4.1.-); heparan synthase (EC 2.4.1.-); arabinan alphalpha-L-arabinosyltransferase (EC 2.4.2.-).
g4488.t1_1	CAN61695.1	GH28	GH		polygalacturonase (EC 3.2.1.15); exo-polygalacturonase (EC 3.2.1.67); exo-polygalacturonosidase (EC 3.2.1.82); rhamnogalacturonase (EC 3.2.1.-); endo-xylogalacturonan hydrolase (EC 3.2.1.-); rhamnogalacturonan alpha-L-rhamnopyranohydrolase (EC 3.2.1.40)
g5349.t1_1	CAL81200.1	GH51	GH		alpha-L-arabinofuranosidase (EC 3.2.1.55); endoglucanase (EC 3.2.1.4)
g1679.t1_1	CAN65410.1	GH38	GH		alpha-mannosidase (EC 3.2.1.24) ; mannosyl-oligosaccharide alpha-1,3-1,6-mannosidase (EC 3.2.1.114); mannosyl-oligosaccharide alpha-1,3-mannosidase (EC 3.2.1.-)
g3703.t1_1	BAF20066.1	GT47	GT	The long animal heparan synthases are made of two domains. The N-terminal domain, which adds b-1,4-GlcA residues, belongs to family GT47 while the C-terminal domain, which adds a-1,4-GlcNAc residues, belongs to family GT64. The plant homologs, which have a single domain, display various specificities ranging from xyloglucan b-galactosyltransferase to a pectin b-glucuronyltransferase and arabinan …	heparan beta-glucuronyltransferase (EC 2.4.1.225); xyloglucan beta-galactosyltransferase (EC 2.4.1.-); heparan synthase (EC 2.4.1.-); arabinan alphalpha-L-arabinosyltransferase (EC 2.4.2.-).
g5476.t1_1	AIY68500.1	CBM1	CBM	Previously known as cellulose-binding domain family I (CBD I).	Modules of approx. 40 residues found almost exclusively in fungi. The cellulose-binding function has been demonstrated in many cases, and appears to be mediated by three aromatic residues separated by about 10.4 angstrom and which form a flat surface. The only non-fungal occurence of CBM1 is in an algal non-hydrolytic polysaccharide-binding protein which is composed of four repeated CBM1 modules.…
g4583.t1_1	BAE79812.1	AA2	AA
g1959.t1_1	AKK27584.1	AA7	AA
g4391.t1_1	CCA70335.1	GH71	GH		alpha-1,3-glucanase (EC 3.2.1.59).
g4988.t1_1	AIY68500.1	CE15	CE	Formerly known as X100 modules; Created following a paper by Xin-Liang Li et al. (2007) FEBS Letters 581(21):4029-35 (PMID: 17678650).	4-O-methyl-glucuronoyl methylesterase (EC 3.1.1.-)
g8204.t1_1	CTQ97946.1	CBM13	CBM	Previously known as cellulose-binding domain family XIII (CBD XIII).	Modules of approx. 150 residues which always appear as a threefold internal repeat. The only apparent exception to this, xylanase II of Actinomadura sp. FC7 (GenBank U08894), is in fact not completely sequenced. These modules were first identified in several plant lectins such as ricin or agglutinin of Ricinus communis which bind galactose residues. The three-dimensional structure of a plant lect…
g2608.t1_1	BAA76363.1	GH7	GH	formerly known as cellulase family C. The cellobiohydrolases of this family act processively from the reducing ends of cellulose chains to generate cellobiose. This is markedly different from the IUBMB definition of cellobiohydrolases (EC 3.2.1.91), which act from the non-reducing ends of cellulose.	endo-beta-1,4-glucanase (EC 3.2.1.4); [reducing end-acting] cellobiohydrolase (EC 3.2.1.-); chitosanase (EC 3.2.1.132); endo-beta-1,3-1,4-glucanase (EC 3.2.1.73)
g1156.t1_1	CAL53384.1	CE11	CE		UDP-3-0-acyl N-acetylglucosamine deacetylase (EC 3.5.1.-).
g9002.t1_1	BAK48741.1	GH16	GH		xyloglucan:xyloglucosyltransferase (EC 2.4.1.207); keratan-sulfate endo-1,4-beta-galactosidase (EC 3.2.1.103); endo-1,3-beta-glucanase (EC 3.2.1.39); endo-1,3(4)-beta-glucanase (EC 3.2.1.6); licheninase (EC 3.2.1.73); beta-agarase (EC 3.2.1.81); kappa;-carrageenase (EC 3.2.1.83); xyloglucanase (EC 3.2.1.151)
g4529.t1_1	BAF20066.1	GT47	GT	The long animal heparan synthases are made of two domains. The N-terminal domain, which adds b-1,4-GlcA residues, belongs to family GT47 while the C-terminal domain, which adds a-1,4-GlcNAc residues, belongs to family GT64. The plant homologs, which have a single domain, display various specificities ranging from xyloglucan b-galactosyltransferase to a pectin b-glucuronyltransferase and arabinan …	heparan beta-glucuronyltransferase (EC 2.4.1.225); xyloglucan beta-galactosyltransferase (EC 2.4.1.-); heparan synthase (EC 2.4.1.-); arabinan alphalpha-L-arabinosyltransferase (EC 2.4.2.-).
g8516.t1_1	CCA72779.1	CE8	CE		pectin methylesterase (EC 3.1.1.11).
g6037.t1_1	CCA23362.1	GH0	GH
g349.t1_1	BAF20066.1	GT47	GT	The long animal heparan synthases are made of two domains. The N-terminal domain, which adds b-1,4-GlcA residues, belongs to family GT47 while the C-terminal domain, which adds a-1,4-GlcNAc residues, belongs to family GT64. The plant homologs, which have a single domain, display various specificities ranging from xyloglucan b-galactosyltransferase to a pectin b-glucuronyltransferase and arabinan …	heparan beta-glucuronyltransferase (EC 2.4.1.225); xyloglucan beta-galactosyltransferase (EC 2.4.1.-); heparan synthase (EC 2.4.1.-); arabinan alphalpha-L-arabinosyltransferase (EC 2.4.2.-).
g1733.t1_1	CCA75834.1	GH0	GH
g10386.t1_1	CCA73462.1	GH3	GH		beta-glucosidase (EC 3.2.1.21); xylan 1,4-beta-xylosidase (EC 3.2.1.37); beta-N-acetylhexosaminidase (EC 3.2.1.52); glucan 1,3-beta-glucosidase (EC 3.2.1.58); glucan 1,4-beta-glucosidase (EC 3.2.1.74); exo-1,3-1,4-glucanase (EC 3.2.1.-); alphalpha-L-arabinofuranosidase (EC 3.2.1.55).
g1135.t1_1	AFY55961.1	GH65	GH		alpha,alpha-trehalase (EC 3.2.1.28); maltose phosphorylase (EC 2.4.1.8); trehalose phosphorylase (EC 2.4.1.64); kojibiose phosphorylase (EC 2.4.1.230); trehalose-6-phosphate phosphorylase (EC 2.4.1.-);
g2300.t1_1	ADY41384.1	GT0	GT
g1713.t1_1	CTQ98742.1	CBM2	CBM	Previously known as cellulose-binding domain family II (CBD II).	Modules of approx. 100 residues and which are found in a large number of bacterial enzymes. The cellulose-binding function has been demonstrated in many cases. Several of these modules have been shown to also bind chitin or xylan.
g9260.t1_1	AMS24251.1	CBM57	CBM		Created from reading Schallus et al (2008) Mol Biol Cell. 19:3404-3414 [PMID: 18524852] and finding related domains attached to various glycosidases.
g1069.t1_1	AFS41012.1	CBM50	CBM	Also known as LysM domains	Modules of approx. 50 residues found attached to various enzymes from families GH18, GH19, GH23, GH24, GH25 and GH73, i.e. enzymes cleaving either chitin or peptidoglycan. Binding to chitopentaose demonstrated in the case of Pteris ryukyuensis chitinase A [Ohnuma T et al. (2008) J. Biol. Chem. 283:5178-87 (PMID: 18083709)]. CBM50 modules are also found in a multitude of other enzymes targeting th…
g4514.t1_1	BAF20066.1	GT47	GT	The long animal heparan synthases are made of two domains. The N-terminal domain, which adds b-1,4-GlcA residues, belongs to family GT47 while the C-terminal domain, which adds a-1,4-GlcNAc residues, belongs to family GT64. The plant homologs, which have a single domain, display various specificities ranging from xyloglucan b-galactosyltransferase to a pectin b-glucuronyltransferase and arabinan …	heparan beta-glucuronyltransferase (EC 2.4.1.225); xyloglucan beta-galactosyltransferase (EC 2.4.1.-); heparan synthase (EC 2.4.1.-); arabinan alphalpha-L-arabinosyltransferase (EC 2.4.2.-).
g3301.t1_1	CDR37162.1	GT47	GT	The long animal heparan synthases are made of two domains. The N-terminal domain, which adds b-1,4-GlcA residues, belongs to family GT47 while the C-terminal domain, which adds a-1,4-GlcNAc residues, belongs to family GT64. The plant homologs, which have a single domain, display various specificities ranging from xyloglucan b-galactosyltransferase to a pectin b-glucuronyltransferase and arabinan …	heparan beta-glucuronyltransferase (EC 2.4.1.225); xyloglucan beta-galactosyltransferase (EC 2.4.1.-); heparan synthase (EC 2.4.1.-); arabinan alphalpha-L-arabinosyltransferase (EC 2.4.2.-).
g1233.t1_1	CTQ98742.1	CBM2	CBM	Previously known as cellulose-binding domain family II (CBD II).	Modules of approx. 100 residues and which are found in a large number of bacterial enzymes. The cellulose-binding function has been demonstrated in many cases. Several of these modules have been shown to also bind chitin or xylan.
g2687.t1_1	EAA61740.1	AA3	AA
g4323.t1_1	CEF68073.1	GT92	GT	Created from Tiz et al. (2009) J. Biol. Chem., 284(52):36223-33 (PMID:19858195)	UDP-Gal: N-glycan core alpha-1,6-fucoside beta-1,4-galactosyltransferase (EC 2.4.1.-); UDP-Gal: beta-galactoside beta-1,4-galactosyltransferase (EC 2.4.1.-)
g4218.t1_1	BAF20066.1	GT47	GT	The long animal heparan synthases are made of two domains. The N-terminal domain, which adds b-1,4-GlcA residues, belongs to family GT47 while the C-terminal domain, which adds a-1,4-GlcNAc residues, belongs to family GT64. The plant homologs, which have a single domain, display various specificities ranging from xyloglucan b-galactosyltransferase to a pectin b-glucuronyltransferase and arabinan …	heparan beta-glucuronyltransferase (EC 2.4.1.225); xyloglucan beta-galactosyltransferase (EC 2.4.1.-); heparan synthase (EC 2.4.1.-); arabinan alphalpha-L-arabinosyltransferase (EC 2.4.2.-).
g2877.t1_1	CAB71006.1	GH88	GH		d-4,5 unsaturated beta-glucuronyl hydrolase (EC 3.2.1.-)
g2664.t1_1	BAF20066.1	GT47	GT	The long animal heparan synthases are made of two domains. The N-terminal domain, which adds b-1,4-GlcA residues, belongs to family GT47 while the C-terminal domain, which adds a-1,4-GlcNAc residues, belongs to family GT64. The plant homologs, which have a single domain, display various specificities ranging from xyloglucan b-galactosyltransferase to a pectin b-glucuronyltransferase and arabinan …	heparan beta-glucuronyltransferase (EC 2.4.1.225); xyloglucan beta-galactosyltransferase (EC 2.4.1.-); heparan synthase (EC 2.4.1.-); arabinan alphalpha-L-arabinosyltransferase (EC 2.4.2.-).
g1162.t1_1	CCA70058.1	CBM1	CBM	Previously known as cellulose-binding domain family I (CBD I).	Modules of approx. 40 residues found almost exclusively in fungi. The cellulose-binding function has been demonstrated in many cases, and appears to be mediated by three aromatic residues separated by about 10.4 angstrom and which form a flat surface. The only non-fungal occurence of CBM1 is in an algal non-hydrolytic polysaccharide-binding protein which is composed of four repeated CBM1 modules.…
g10944.t1_1	AFK91528.1	AA2	AA
g6631.t1_1	ALJ82900.1	AA3	AA
g12030.t1_1	CCA74280.1	GT24	GT	Distant similarity to family GT8	UDP-Glc: glycoprotein alpha-glucosyltransferase (EC 2.4.1.-).
g10980.t1_1	AAD20428.1	GT17	GT		beta-1,4-mannosyl-glycoprotein beta-1,4-N-acetylglucosaminyltransferase (EC 2.4.1.144).
g79.t1_1	CBZ54290.1	CBM20	CBM	PDB:1b90	The granular starch-binding function has been demonstrated in several cases. Interact strongly with cyclodextrins. Often designated as starch-binding domains (SBD).
g2640.t1_1	BAF20066.1	GT47	GT	The long animal heparan synthases are made of two domains. The N-terminal domain, which adds b-1,4-GlcA residues, belongs to family GT47 while the C-terminal domain, which adds a-1,4-GlcNAc residues, belongs to family GT64. The plant homologs, which have a single domain, display various specificities ranging from xyloglucan b-galactosyltransferase to a pectin b-glucuronyltransferase and arabinan …	heparan beta-glucuronyltransferase (EC 2.4.1.225); xyloglucan beta-galactosyltransferase (EC 2.4.1.-); heparan synthase (EC 2.4.1.-); arabinan alphalpha-L-arabinosyltransferase (EC 2.4.2.-).
g10711.t1_1	CBX99002.1	GH18	GH	Contains chitinases of classes III and V. Contains non-catalytic proteins such as xylanase inhibitor; concanavalin B; narbonin	chitinase (EC 3.2.1.14); endo-beta-N-acetylglucosaminidase (EC 3.2.1.96); xylanase inhibitor; concanavalin B; narbonin
g543.t1_1	EGX48793.1	GH131	GH
g5391.t1_1	AFZ04852.1	GT2	GT	Distant similarity to families GT12, GT21, GT27, GT55, GT81 etc.	cellulose synthase (EC 2.4.1.12); chitin synthase (EC 2.4.1.16); dolichyl-phosphate beta-D-mannosyltransferase (EC 2.4.1.83); dolichyl-phosphate beta-glucosyltransferase (EC 2.4.1.117); N-acetylglucosaminyltransferase (EC 2.4.1.-); N-acetylgalactosaminyltransferase (EC 2.4.1.-); hyaluronan synthase (EC 2.4.1.212); chitin oligosaccharide synthase (EC 2.4.1.-); beta-1,3-glucan synthase (EC 2.4.1.34…
g10297.t1_1	BAM42836.1	GH20	GH		beta-hexosaminidase (EC 3.2.1.52); lacto-N-biosidase (EC 3.2.1.140); beta-1,6-N-acetylglucosaminidase) (EC 3.2.1.-); beta-6-SO3-N-acetylglucosaminidase (EC 3.2.1.-)
g10312.t1_1	BAC67687.1	GH16	GH		xyloglucan:xyloglucosyltransferase (EC 2.4.1.207); keratan-sulfate endo-1,4-beta-galactosidase (EC 3.2.1.103); endo-1,3-beta-glucanase (EC 3.2.1.39); endo-1,3(4)-beta-glucanase (EC 3.2.1.6); licheninase (EC 3.2.1.73); beta-agarase (EC 3.2.1.81); kappa;-carrageenase (EC 3.2.1.83); xyloglucanase (EC 3.2.1.151)
g1151.t1_1	CBX99002.1	GH18	GH	Contains chitinases of classes III and V. Contains non-catalytic proteins such as xylanase inhibitor; concanavalin B; narbonin	chitinase (EC 3.2.1.14); endo-beta-N-acetylglucosaminidase (EC 3.2.1.96); xylanase inhibitor; concanavalin B; narbonin
g11432.t1_1	ABO42285.1	GH13	GH	New: many members have been assigned to subfamilies as described by Stam et al. (2006) Protein Eng Des Sel. 19, 555-562 (PMID: 17085431)	alpha-amylase (EC 3.2.1.1); pullulanase (EC 3.2.1.41); cyclomaltodextrin glucanotransferase (EC 2.4.1.19); cyclomaltodextrinase (EC 3.2.1.54); trehalose-6-phosphate hydrolase (EC 3.2.1.93); oligo-alpha-glucosidase (EC 3.2.1.10); maltogenic amylase (EC 3.2.1.133); neopullulanase (EC 3.2.1.135); alpha-glucosidase (EC 3.2.1.20); maltotetraose-forming alpha-amylase (EC 3.2.1.60); isoamylase (EC 3.2.1…
g432.t1_1	CAN61133.1	GH36	GH	Mechanistic commonality with family GH27 demonstrated by Comfort et al. (2007) Biochemistry, 46: 3319-3330 (PMID: 17323919)	alpha-galactosidase (EC 3.2.1.22); alpha-N-acetylgalactosaminidase (EC 3.2.1.49); stachyose synthase (EC 2.4.1.67); raffinose synthase (EC 2.4.1.82)
g3870.t1_1	CTQ90342.1	CBM5	CBM	Previously known as cellulose-binding domain family V (CBD V).	Modules of approx. 60 residues found in bacterial enzymes. Chitin-binding described in several cases. Distantly related to the CBM12 family.
g3061.t1_1	BAT80743.1	CBM57	CBM		Created from reading Schallus et al (2008) Mol Biol Cell. 19:3404-3414 [PMID: 18524852] and finding related domains attached to various glycosidases.
g2414.t1_1	CAL54622.1	GH2	GH		beta-galactosidase (EC 3.2.1.23) ; beta-mannosidase (EC 3.2.1.25); beta-glucuronidase (EC 3.2.1.31); mannosylglycoprotein endo-beta-mannosidase (EC 3.2.1.152); exo-beta-glucosaminidase (EC 3.2.1.165)
g4078.t1_1	CCT73007.1	GT0	GT
g5295.t1_1	AGS19355.1	AA2	AA
g3147.t1_1	BAF20066.1	GT47	GT	The long animal heparan synthases are made of two domains. The N-terminal domain, which adds b-1,4-GlcA residues, belongs to family GT47 while the C-terminal domain, which adds a-1,4-GlcNAc residues, belongs to family GT64. The plant homologs, which have a single domain, display various specificities ranging from xyloglucan b-galactosyltransferase to a pectin b-glucuronyltransferase and arabinan …	heparan beta-glucuronyltransferase (EC 2.4.1.225); xyloglucan beta-galactosyltransferase (EC 2.4.1.-); heparan synthase (EC 2.4.1.-); arabinan alphalpha-L-arabinosyltransferase (EC 2.4.2.-).
g7976.t1_1	CCC33068.1	GH51	GH		alpha-L-arabinofuranosidase (EC 3.2.1.55); endoglucanase (EC 3.2.1.4)
g5703.t1_1	BAT00059.1	CBM57	CBM		Created from reading Schallus et al (2008) Mol Biol Cell. 19:3404-3414 [PMID: 18524852] and finding related domains attached to various glycosidases.
g1024.t1_1	BAE79812.1	AA2	AA
g4264.t1_1	BAF20066.1	GT47	GT	The long animal heparan synthases are made of two domains. The N-terminal domain, which adds b-1,4-GlcA residues, belongs to family GT47 while the C-terminal domain, which adds a-1,4-GlcNAc residues, belongs to family GT64. The plant homologs, which have a single domain, display various specificities ranging from xyloglucan b-galactosyltransferase to a pectin b-glucuronyltransferase and arabinan …	heparan beta-glucuronyltransferase (EC 2.4.1.225); xyloglucan beta-galactosyltransferase (EC 2.4.1.-); heparan synthase (EC 2.4.1.-); arabinan alphalpha-L-arabinosyltransferase (EC 2.4.2.-).
g9933.t1_1	CCA70547.1	CBM50	CBM	Also known as LysM domains	Modules of approx. 50 residues found attached to various enzymes from families GH18, GH19, GH23, GH24, GH25 and GH73, i.e. enzymes cleaving either chitin or peptidoglycan. Binding to chitopentaose demonstrated in the case of Pteris ryukyuensis chitinase A [Ohnuma T et al. (2008) J. Biol. Chem. 283:5178-87 (PMID: 18083709)]. CBM50 modules are also found in a multitude of other enzymes targeting th…
g255.t1_1	AMM42839.1	CBM57	CBM		Created from reading Schallus et al (2008) Mol Biol Cell. 19:3404-3414 [PMID: 18524852] and finding related domains attached to various glycosidases.
g5979.t1_1	CCA71432.1	GH5	GH	formerly known as cellulase family A; Following a recent paper by St John et al. (FEBS Letters, 2010, in press) several GH5 subfamilies have been reassigned to GH30.	chitosanase (EC 3.2.1.132); beta-mannosidase (EC 3.2.1.25); Cellulase (EC 3.2.1.4); glucan 1,3-beta-glucosidase (EC 3.2.1.58); licheninase (EC 3.2.1.73); glucan endo-1,6-beta-glucosidase (EC 3.2.1.75); mannan endo-beta-1,4-mannosidase (EC 3.2.1.78); endo-beta-1,4-xylanase (EC 3.2.1.8); cellulose beta-1,4-cellobiosidase (EC 3.2.1.91); beta-1,3-mannanase (EC 3.2.1.-); xyloglucan-specific endo-beta-…
g5072.t1_1	CBQ68668.1	AA3	AA
g5353.t1_1	BAE87008.1	GH1	GH		beta-glucosidase (EC 3.2.1.21); beta-galactosidase (EC 3.2.1.23); beta-mannosidase (EC 3.2.1.25); beta-glucuronidase (EC 3.2.1.31); beta-D-fucosidase (EC 3.2.1.38); phlorizin hydrolase (EC 3.2.1.62); exo-beta-1,4-glucanase (EC 3.2.1.74); 6-phospho-beta-galactosidase (EC 3.2.1.85); 6-phospho-beta-glucosidase (EC 3.2.1.86); strictosidine beta-glucosidase (EC 3.2.1.105); lactase (EC 3.2.1.108); amyg…
g506.t1_1	CBA03971.1	GT30	GT	These enzymes use a nucleotide monophosphosugar as the donor (CMP-b-KDO) instead of a nucleotide diphosphosugar	CMP-beta-KDO: alpha-3-deoxy-D-manno-octulosonic-acid (KDO) transferase (EC 2.4.99.-).
g11884.t1_1	EIN09066.1	AA12	AA
g6428.t1_1	BAE96003.1	AA1	AA
g7347.t1_1	CCA72745.1	GT76	GT	These enzymes use dolichol-P-mannose as the sugar donor; created after Kang, Hong, Ashida, Shishioh, Murakami, Morita, Maeda and Kinoshita (2005) J. Biol. Chem. 280:9489-9497 (PMID: 15623507)	Dol-P-Man: alpha-1,6-mannosyltransferase (EC 2.4.1.-)
g1466.t1_1	CCA74278.1	GH29	GH		alpha-L-fucosidase (EC 3.2.1.51)
g10286.t1_1	BAM42836.1	GH20	GH		beta-hexosaminidase (EC 3.2.1.52); lacto-N-biosidase (EC 3.2.1.140); beta-1,6-N-acetylglucosaminidase) (EC 3.2.1.-); beta-6-SO3-N-acetylglucosaminidase (EC 3.2.1.-)
g3723.t1_1	BAS74539.1	CBM57	CBM		Created from reading Schallus et al (2008) Mol Biol Cell. 19:3404-3414 [PMID: 18524852] and finding related domains attached to various glycosidases.
g3603.t1_1	ADL33049.1	GH43	GH		beta-xylosidase (EC 3.2.1.37); beta-1,3-xylosidase (EC 3.2.1.-); alpha-L-arabinofuranosidase (EC 3.2.1.55); arabinanase (EC 3.2.1.99); xylanase (EC 3.2.1.8); galactan 1,3-beta-galactosidase (EC 3.2.1.145)
g2354.t1_1	ADX07298.1	GH18	GH	Contains chitinases of classes III and V. Contains non-catalytic proteins such as xylanase inhibitor; concanavalin B; narbonin	chitinase (EC 3.2.1.14); endo-beta-N-acetylglucosaminidase (EC 3.2.1.96); xylanase inhibitor; concanavalin B; narbonin
g15.t1_1	BAF20066.1	GT47	GT	The long animal heparan synthases are made of two domains. The N-terminal domain, which adds b-1,4-GlcA residues, belongs to family GT47 while the C-terminal domain, which adds a-1,4-GlcNAc residues, belongs to family GT64. The plant homologs, which have a single domain, display various specificities ranging from xyloglucan b-galactosyltransferase to a pectin b-glucuronyltransferase and arabinan …	heparan beta-glucuronyltransferase (EC 2.4.1.225); xyloglucan beta-galactosyltransferase (EC 2.4.1.-); heparan synthase (EC 2.4.1.-); arabinan alphalpha-L-arabinosyltransferase (EC 2.4.2.-).
g6867.t1_1	ALG11156.1	CBM2	CBM	Previously known as cellulose-binding domain family II (CBD II).	Modules of approx. 100 residues and which are found in a large number of bacterial enzymes. The cellulose-binding function has been demonstrated in many cases. Several of these modules have been shown to also bind chitin or xylan.
g8105.t1_1	AKT42641.1	CBM63	CBM
g6289.t1_1	AEM76790.1	GH79	GH		beta-glucuronidase (EC 3.2.1.31); beta-4-O-methyl-glucuronidase (EC 3.2.1.-); heparanase (EC 3.2.1.-); baicalin beta-glucuronidase (EC 3.2.1.167)
g6501.t1_1	CCA71582.1	CE16	CE	Formerly known as X125 modules; created from Li et al. Appl. Environ. Microbiol., 74:7482-7489 (PMID: 18978092)	acetylesterase (EC 3.1.1.6) active on various carbohydrate acetyl esters
g11949.t1_1	AEI52017.1	CE6	CE		acetyl xylan esterase (EC 3.1.1.72).
g10969.t1_1	AFK91528.1	AA2	AA
g3347.t1_1	ACI49017.1	GT22	GT	These enzymes use dolichol-P-mannose as the sugar donor.	Dol-P-Man alpha-mannosyltransferase (EC 2.4.1.-)
g12183.t1_1	BAF20066.1	GT47	GT	The long animal heparan synthases are made of two domains. The N-terminal domain, which adds b-1,4-GlcA residues, belongs to family GT47 while the C-terminal domain, which adds a-1,4-GlcNAc residues, belongs to family GT64. The plant homologs, which have a single domain, display various specificities ranging from xyloglucan b-galactosyltransferase to a pectin b-glucuronyltransferase and arabinan …	heparan beta-glucuronyltransferase (EC 2.4.1.225); xyloglucan beta-galactosyltransferase (EC 2.4.1.-); heparan synthase (EC 2.4.1.-); arabinan alphalpha-L-arabinosyltransferase (EC 2.4.2.-).
g2718.t1_1	CCA73687.1	GH31	GH		alpha-glucosidase (EC 3.2.1.20); alpha-1,3-glucosidase (EC 3.2.1.84); sucrase-isomaltase (EC 3.2.1.48) (EC 3.2.1.10); alpha-xylosidase (EC 3.2.1.-); alpha-glucan lyase (EC 4.2.2.13); isomaltosyltransferase (EC 2.4.1.-).
g9705.t1_1	CAN61133.1	GH36	GH	Mechanistic commonality with family GH27 demonstrated by Comfort et al. (2007) Biochemistry, 46: 3319-3330 (PMID: 17323919)	alpha-galactosidase (EC 3.2.1.22); alpha-N-acetylgalactosaminidase (EC 3.2.1.49); stachyose synthase (EC 2.4.1.67); raffinose synthase (EC 2.4.1.82)
g8993.t1_1	BAK48741.1	GH16	GH		xyloglucan:xyloglucosyltransferase (EC 2.4.1.207); keratan-sulfate endo-1,4-beta-galactosidase (EC 3.2.1.103); endo-1,3-beta-glucanase (EC 3.2.1.39); endo-1,3(4)-beta-glucanase (EC 3.2.1.6); licheninase (EC 3.2.1.73); beta-agarase (EC 3.2.1.81); kappa;-carrageenase (EC 3.2.1.83); xyloglucanase (EC 3.2.1.151)
g6549.t1_1	BAE79812.1	AA2	AA
g3999.t1_1	CAM03105.1	CBM6	CBM	Previously known as cellulose-binding domain family VI (CBD VI).	Modules of approx. 120 residues. The cellulose-binding function has been demonstrated in one case on amorphous cellulose and beta-1,4-xylan. Some of these modules also bind beta-1,3-glucan, beta-1,3-1,4-glucan, and beta-1,4-glucan.
g1192.t1_1	CCA66838.1	GT0	GT
g6550.t1_1	CAK46492.1	GH27	GH	Mechanistic commonality with family GH36 demonstrated by Comfort et al. (2007) Biochemistry 46:3319-3330 (PMID: 17323919).	alpha-galactosidase (EC 3.2.1.22); alpha-N-acetylgalactosaminidase (EC 3.2.1.49); isomalto-dextranase (EC 3.2.1.94); beta-L-arabinopyranosidase (EC 3.2.1.88)
g6100.t1_1	AEE28155.1	CBM57	CBM		Created from reading Schallus et al (2008) Mol Biol Cell. 19:3404-3414 [PMID: 18524852] and finding related domains attached to various glycosidases.
g3141.t1_1	BAF20066.1	GT47	GT	The long animal heparan synthases are made of two domains. The N-terminal domain, which adds b-1,4-GlcA residues, belongs to family GT47 while the C-terminal domain, which adds a-1,4-GlcNAc residues, belongs to family GT64. The plant homologs, which have a single domain, display various specificities ranging from xyloglucan b-galactosyltransferase to a pectin b-glucuronyltransferase and arabinan …	heparan beta-glucuronyltransferase (EC 2.4.1.225); xyloglucan beta-galactosyltransferase (EC 2.4.1.-); heparan synthase (EC 2.4.1.-); arabinan alphalpha-L-arabinosyltransferase (EC 2.4.2.-).
g10970.t1_1	AFK91528.1	AA2	AA
g5994.t1_1	AFM30903.1	GH18	GH	Contains chitinases of classes III and V. Contains non-catalytic proteins such as xylanase inhibitor; concanavalin B; narbonin	chitinase (EC 3.2.1.14); endo-beta-N-acetylglucosaminidase (EC 3.2.1.96); xylanase inhibitor; concanavalin B; narbonin
g3009.t1_1	CBX99002.1	GH18	GH	Contains chitinases of classes III and V. Contains non-catalytic proteins such as xylanase inhibitor; concanavalin B; narbonin	chitinase (EC 3.2.1.14); endo-beta-N-acetylglucosaminidase (EC 3.2.1.96); xylanase inhibitor; concanavalin B; narbonin
g4388.t1_1	XP_003718471.1	GH43	GH		beta-xylosidase (EC 3.2.1.37); beta-1,3-xylosidase (EC 3.2.1.-); alpha-L-arabinofuranosidase (EC 3.2.1.55); arabinanase (EC 3.2.1.99); xylanase (EC 3.2.1.8); galactan 1,3-beta-galactosidase (EC 3.2.1.145)
g7819.t1_1	CTQ97946.1	CBM13	CBM	Previously known as cellulose-binding domain family XIII (CBD XIII).	Modules of approx. 150 residues which always appear as a threefold internal repeat. The only apparent exception to this, xylanase II of Actinomadura sp. FC7 (GenBank U08894), is in fact not completely sequenced. These modules were first identified in several plant lectins such as ricin or agglutinin of Ricinus communis which bind galactose residues. The three-dimensional structure of a plant lect…
g3596.t1_1	BAF20066.1	GT47	GT	The long animal heparan synthases are made of two domains. The N-terminal domain, which adds b-1,4-GlcA residues, belongs to family GT47 while the C-terminal domain, which adds a-1,4-GlcNAc residues, belongs to family GT64. The plant homologs, which have a single domain, display various specificities ranging from xyloglucan b-galactosyltransferase to a pectin b-glucuronyltransferase and arabinan …	heparan beta-glucuronyltransferase (EC 2.4.1.225); xyloglucan beta-galactosyltransferase (EC 2.4.1.-); heparan synthase (EC 2.4.1.-); arabinan alphalpha-L-arabinosyltransferase (EC 2.4.2.-).
g3289.t1_1	BAF20066.1	GT47	GT	The long animal heparan synthases are made of two domains. The N-terminal domain, which adds b-1,4-GlcA residues, belongs to family GT47 while the C-terminal domain, which adds a-1,4-GlcNAc residues, belongs to family GT64. The plant homologs, which have a single domain, display various specificities ranging from xyloglucan b-galactosyltransferase to a pectin b-glucuronyltransferase and arabinan …	heparan beta-glucuronyltransferase (EC 2.4.1.225); xyloglucan beta-galactosyltransferase (EC 2.4.1.-); heparan synthase (EC 2.4.1.-); arabinan alphalpha-L-arabinosyltransferase (EC 2.4.2.-).
g11593.t1_1	CCA70916.1	GT39	GT	These enzymes use dolichol-P-mannose (b-linked) as the sugar donor.	Dol-P-Man: protein alpha-mannosyltransferase (EC 2.4.1.109)
g7996.t1_1	CAN61695.1	GH28	GH		polygalacturonase (EC 3.2.1.15); exo-polygalacturonase (EC 3.2.1.67); exo-polygalacturonosidase (EC 3.2.1.82); rhamnogalacturonase (EC 3.2.1.-); endo-xylogalacturonan hydrolase (EC 3.2.1.-); rhamnogalacturonan alpha-L-rhamnopyranohydrolase (EC 3.2.1.40)
g3367.t1_1	XP_002174591.1	GH71	GH		alpha-1,3-glucanase (EC 3.2.1.59).
g9854.t1_1	BAM42836.1	GH20	GH		beta-hexosaminidase (EC 3.2.1.52); lacto-N-biosidase (EC 3.2.1.140); beta-1,6-N-acetylglucosaminidase) (EC 3.2.1.-); beta-6-SO3-N-acetylglucosaminidase (EC 3.2.1.-)
g5832.t1_1	AEJ35165.1	GH10	GH	formerly known as cellulase family F.	endo-1,4-beta-xylanase (EC 3.2.1.8); endo-1,3-beta-xylanase (EC 3.2.1.32)
g5111.t1_1	AAW41198.1	GT69	GT	Created after reading Sommer et al. (2003) J. Biol. Chem. 278:47724-47730.	GDP-Man: alpha-1,3-mannosyltransferase (EC 2.4.1.-)
g3615.t1_1	CDJ79825.1	CBM1	CBM	Previously known as cellulose-binding domain family I (CBD I).	Modules of approx. 40 residues found almost exclusively in fungi. The cellulose-binding function has been demonstrated in many cases, and appears to be mediated by three aromatic residues separated by about 10.4 angstrom and which form a flat surface. The only non-fungal occurence of CBM1 is in an algal non-hydrolytic polysaccharide-binding protein which is composed of four repeated CBM1 modules.…
g7893.t1_1	CTQ97946.1	CBM13	CBM	Previously known as cellulose-binding domain family XIII (CBD XIII).	Modules of approx. 150 residues which always appear as a threefold internal repeat. The only apparent exception to this, xylanase II of Actinomadura sp. FC7 (GenBank U08894), is in fact not completely sequenced. These modules were first identified in several plant lectins such as ricin or agglutinin of Ricinus communis which bind galactose residues. The three-dimensional structure of a plant lect…
g10665.t1_1	CTQ90342.1	CBM5	CBM	Previously known as cellulose-binding domain family V (CBD V).	Modules of approx. 60 residues found in bacterial enzymes. Chitin-binding described in several cases. Distantly related to the CBM12 family.
g297.t1_1	EIE23449.1	GT96	GT
g5962.t1_1	ANH56445.1	GH36	GH	Mechanistic commonality with family GH27 demonstrated by Comfort et al. (2007) Biochemistry, 46: 3319-3330 (PMID: 17323919)	alpha-galactosidase (EC 3.2.1.22); alpha-N-acetylgalactosaminidase (EC 3.2.1.49); stachyose synthase (EC 2.4.1.67); raffinose synthase (EC 2.4.1.82)
g253.t1_1	AIA00912.1	CBM13	CBM	Previously known as cellulose-binding domain family XIII (CBD XIII).	Modules of approx. 150 residues which always appear as a threefold internal repeat. The only apparent exception to this, xylanase II of Actinomadura sp. FC7 (GenBank U08894), is in fact not completely sequenced. These modules were first identified in several plant lectins such as ricin or agglutinin of Ricinus communis which bind galactose residues. The three-dimensional structure of a plant lect…
g8297.t1_1	CED83340.1	GT31	GT		N-acetyllactosaminide beta-1,3-N-acetylglucosaminyltransferase (EC 2.4.1.149); Glycoprotein-N-acetylgalactosamine 3-beta-galactosyltransferase (EC 2.4.1.122); fucose-specific beta-1,3-N-acetylglucosaminyltransferase (EC 2.4.1.-); globotriosylceramide beta-1,3-GalNAc transferase (EC 2.4.1.79); chondroitin synthase (beta-1,3-GlcUA and beta-1,4-GalNAc transferase (EC 2.4.1.175); chondroitin beta-1,3…
g4013.t1_1	CCF62482.1	GT4	GT		sucrose synthase (EC 2.4.1.13); sucrose-phosphate synthase (EC 2.4.1.14); alpha-glucosyltransferase (EC 2.4.1.52); lipopolysaccharide N-acetylglucosaminyltransferase (EC 2.4.1.56); GDP-Man alpha-mannosyltransferase (EC 2.4.1.-); 1,2-diacylglycerol 3-glucosyltransferase (EC 2.4.1.157); diglucosyl diacylglycerol synthase (EC 2.4.1.208); digalactosyldiacylglycerol synthase (EC 2.4.1.141); trehalose …
g12167.t1_1	AHV98491.1	CBM32	CBM	Formerly known as X56 modules. Distantly related to CBM6 modules and to Anguilla anguilla agglutinin.	Binding to galactose and lactose has been demonstrated for the module of Micromonospora viridifaciens sialidase (PMID: 16239725). Binding to polygalacturonic acid has been shown for a Yersinia member (PMID: 17292916). Binding to LacNAc (beta-D-galactosyl-1,4-beta-D-N-acetylglucosamine) has been shown for an N-acetylglucosaminidase from Clostridium perfingens (PMID: 16990278).
g7221.t1_1	AFA73118.1	GT4	GT		sucrose synthase (EC 2.4.1.13); sucrose-phosphate synthase (EC 2.4.1.14); alpha-glucosyltransferase (EC 2.4.1.52); lipopolysaccharide N-acetylglucosaminyltransferase (EC 2.4.1.56); GDP-Man alpha-mannosyltransferase (EC 2.4.1.-); 1,2-diacylglycerol 3-glucosyltransferase (EC 2.4.1.157); diglucosyl diacylglycerol synthase (EC 2.4.1.208); digalactosyldiacylglycerol synthase (EC 2.4.1.141); trehalose …
g1695.t1_1	ABY40380.1	GH18	GH	Contains chitinases of classes III and V. Contains non-catalytic proteins such as xylanase inhibitor; concanavalin B; narbonin	chitinase (EC 3.2.1.14); endo-beta-N-acetylglucosaminidase (EC 3.2.1.96); xylanase inhibitor; concanavalin B; narbonin
g9954.t1_1	BAC67687.1	GH16	GH		xyloglucan:xyloglucosyltransferase (EC 2.4.1.207); keratan-sulfate endo-1,4-beta-galactosidase (EC 3.2.1.103); endo-1,3-beta-glucanase (EC 3.2.1.39); endo-1,3(4)-beta-glucanase (EC 3.2.1.6); licheninase (EC 3.2.1.73); beta-agarase (EC 3.2.1.81); kappa;-carrageenase (EC 3.2.1.83); xyloglucanase (EC 3.2.1.151)
g10821.t1_1	ANG86217.1	GH16	GH		xyloglucan:xyloglucosyltransferase (EC 2.4.1.207); keratan-sulfate endo-1,4-beta-galactosidase (EC 3.2.1.103); endo-1,3-beta-glucanase (EC 3.2.1.39); endo-1,3(4)-beta-glucanase (EC 3.2.1.6); licheninase (EC 3.2.1.73); beta-agarase (EC 3.2.1.81); kappa;-carrageenase (EC 3.2.1.83); xyloglucanase (EC 3.2.1.151)
g10208.t1_1	BAF20066.1	GT47	GT	The long animal heparan synthases are made of two domains. The N-terminal domain, which adds b-1,4-GlcA residues, belongs to family GT47 while the C-terminal domain, which adds a-1,4-GlcNAc residues, belongs to family GT64. The plant homologs, which have a single domain, display various specificities ranging from xyloglucan b-galactosyltransferase to a pectin b-glucuronyltransferase and arabinan …	heparan beta-glucuronyltransferase (EC 2.4.1.225); xyloglucan beta-galactosyltransferase (EC 2.4.1.-); heparan synthase (EC 2.4.1.-); arabinan alphalpha-L-arabinosyltransferase (EC 2.4.2.-).
g11433.t1_1	ABO42285.1	GH13	GH	New: many members have been assigned to subfamilies as described by Stam et al. (2006) Protein Eng Des Sel. 19, 555-562 (PMID: 17085431)	alpha-amylase (EC 3.2.1.1); pullulanase (EC 3.2.1.41); cyclomaltodextrin glucanotransferase (EC 2.4.1.19); cyclomaltodextrinase (EC 3.2.1.54); trehalose-6-phosphate hydrolase (EC 3.2.1.93); oligo-alpha-glucosidase (EC 3.2.1.10); maltogenic amylase (EC 3.2.1.133); neopullulanase (EC 3.2.1.135); alpha-glucosidase (EC 3.2.1.20); maltotetraose-forming alpha-amylase (EC 3.2.1.60); isoamylase (EC 3.2.1…
g304.t1_1	CCA67701.1	PL0	PL
g6171.t1_1	CBX99002.1	GH18	GH	Contains chitinases of classes III and V. Contains non-catalytic proteins such as xylanase inhibitor; concanavalin B; narbonin	chitinase (EC 3.2.1.14); endo-beta-N-acetylglucosaminidase (EC 3.2.1.96); xylanase inhibitor; concanavalin B; narbonin
g12237.t1_1	CAN65410.1	GH38	GH		alpha-mannosidase (EC 3.2.1.24) ; mannosyl-oligosaccharide alpha-1,3-1,6-mannosidase (EC 3.2.1.114); mannosyl-oligosaccharide alpha-1,3-mannosidase (EC 3.2.1.-)
g9492.t1_1	ACU75807.1	CBM13	CBM	Previously known as cellulose-binding domain family XIII (CBD XIII).	Modules of approx. 150 residues which always appear as a threefold internal repeat. The only apparent exception to this, xylanase II of Actinomadura sp. FC7 (GenBank U08894), is in fact not completely sequenced. These modules were first identified in several plant lectins such as ricin or agglutinin of Ricinus communis which bind galactose residues. The three-dimensional structure of a plant lect…
g3756.t1_1	CDJ79830.1	PL3	PL		pectate lyase (EC 4.2.2.2).
g10037.t1_1	BAF20066.1	GT47	GT	The long animal heparan synthases are made of two domains. The N-terminal domain, which adds b-1,4-GlcA residues, belongs to family GT47 while the C-terminal domain, which adds a-1,4-GlcNAc residues, belongs to family GT64. The plant homologs, which have a single domain, display various specificities ranging from xyloglucan b-galactosyltransferase to a pectin b-glucuronyltransferase and arabinan …	heparan beta-glucuronyltransferase (EC 2.4.1.225); xyloglucan beta-galactosyltransferase (EC 2.4.1.-); heparan synthase (EC 2.4.1.-); arabinan alphalpha-L-arabinosyltransferase (EC 2.4.2.-).
g1639.t1_1	AEE98238.1	CBM13	CBM	Previously known as cellulose-binding domain family XIII (CBD XIII).	Modules of approx. 150 residues which always appear as a threefold internal repeat. The only apparent exception to this, xylanase II of Actinomadura sp. FC7 (GenBank U08894), is in fact not completely sequenced. These modules were first identified in several plant lectins such as ricin or agglutinin of Ricinus communis which bind galactose residues. The three-dimensional structure of a plant lect…
g8474.t1_1	CCT74918.1	GH5	GH	formerly known as cellulase family A; Following a recent paper by St John et al. (FEBS Letters, 2010, in press) several GH5 subfamilies have been reassigned to GH30.	chitosanase (EC 3.2.1.132); beta-mannosidase (EC 3.2.1.25); Cellulase (EC 3.2.1.4); glucan 1,3-beta-glucosidase (EC 3.2.1.58); licheninase (EC 3.2.1.73); glucan endo-1,6-beta-glucosidase (EC 3.2.1.75); mannan endo-beta-1,4-mannosidase (EC 3.2.1.78); endo-beta-1,4-xylanase (EC 3.2.1.8); cellulose beta-1,4-cellobiosidase (EC 3.2.1.91); beta-1,3-mannanase (EC 3.2.1.-); xyloglucan-specific endo-beta-…
g2298.t1_1	CBZ51751.1	GT90	GT	Created from Klutts, Levery and Doering (2007) J. Biol. Chem. 282:17890-17899 (PMID: 17430900)	UDP-Xyl: (mannosyl) glucuronoxylomannan/galactoxylomannan beta-1,2-xylosyltransferase (EC 2.4.2.-)
g6195.t1_1	ACU96164.1	CBM6	CBM	Previously known as cellulose-binding domain family VI (CBD VI).	Modules of approx. 120 residues. The cellulose-binding function has been demonstrated in one case on amorphous cellulose and beta-1,4-xylan. Some of these modules also bind beta-1,3-glucan, beta-1,3-1,4-glucan, and beta-1,4-glucan.
g9601.t1_1	AAO42981.1	GH18	GH	Contains chitinases of classes III and V. Contains non-catalytic proteins such as xylanase inhibitor; concanavalin B; narbonin	chitinase (EC 3.2.1.14); endo-beta-N-acetylglucosaminidase (EC 3.2.1.96); xylanase inhibitor; concanavalin B; narbonin
g1293.t1_1	BAF20066.1	GT47	GT	The long animal heparan synthases are made of two domains. The N-terminal domain, which adds b-1,4-GlcA residues, belongs to family GT47 while the C-terminal domain, which adds a-1,4-GlcNAc residues, belongs to family GT64. The plant homologs, which have a single domain, display various specificities ranging from xyloglucan b-galactosyltransferase to a pectin b-glucuronyltransferase and arabinan …	heparan beta-glucuronyltransferase (EC 2.4.1.225); xyloglucan beta-galactosyltransferase (EC 2.4.1.-); heparan synthase (EC 2.4.1.-); arabinan alphalpha-L-arabinosyltransferase (EC 2.4.2.-).
g109.t1_1	ADV30327.1	CE12	CE		pectin acetylesterase (EC 3.1.1.-); rhamnogalacturonan acetylesterase (EC 3.1.1.-); acetyl xylan esterase (EC 3.1.1.72)
g4392.t1_1	BAF20066.1	GT47	GT	The long animal heparan synthases are made of two domains. The N-terminal domain, which adds b-1,4-GlcA residues, belongs to family GT47 while the C-terminal domain, which adds a-1,4-GlcNAc residues, belongs to family GT64. The plant homologs, which have a single domain, display various specificities ranging from xyloglucan b-galactosyltransferase to a pectin b-glucuronyltransferase and arabinan …	heparan beta-glucuronyltransferase (EC 2.4.1.225); xyloglucan beta-galactosyltransferase (EC 2.4.1.-); heparan synthase (EC 2.4.1.-); arabinan alphalpha-L-arabinosyltransferase (EC 2.4.2.-).
g6358.t1_1	AEB45483.1	CBM2	CBM	Previously known as cellulose-binding domain family II (CBD II).	Modules of approx. 100 residues and which are found in a large number of bacterial enzymes. The cellulose-binding function has been demonstrated in many cases. Several of these modules have been shown to also bind chitin or xylan.
g6756.t1_1	ADX07311.1	GT48	GT		1,3-beta-glucan synthase (EC 2.4.1.34)
g5223.t1_1	AAD21025.1	AA6	AA
g6578.t1_1	CCA70454.1	GH35	GH		beta-galactosidase (EC 3.2.1.23); exo-beta-glucosaminidase (EC 3.2.1.165)
g8515.t1_1	CCA70753.1	GT66	GT	These enzymes utilise an oligosaccharide-PP-dolichol as the donor	Dol-PP-alpha-oligosaccharide: protein beta-oligosaccharyltransferase (EC 2.4.1.119)
g8659.t1_1	BAT80743.1	CBM57	CBM		Created from reading Schallus et al (2008) Mol Biol Cell. 19:3404-3414 [PMID: 18524852] and finding related domains attached to various glycosidases.
g3503.t1_1	CUI24525.1	GH19	GH	Contains chitinases of classes I, II, and IV.	chitinase (EC 3.2.1.14).
g10369.t1_1	CCA71582.1	CE16	CE	Formerly known as X125 modules; created from Li et al. Appl. Environ. Microbiol., 74:7482-7489 (PMID: 18978092)	acetylesterase (EC 3.1.1.6) active on various carbohydrate acetyl esters
g505.t1_1	AAG24511.1	GH27	GH	Mechanistic commonality with family GH36 demonstrated by Comfort et al. (2007) Biochemistry 46:3319-3330 (PMID: 17323919).	alpha-galactosidase (EC 3.2.1.22); alpha-N-acetylgalactosaminidase (EC 3.2.1.49); isomalto-dextranase (EC 3.2.1.94); beta-L-arabinopyranosidase (EC 3.2.1.88)
g6808.t1_1	AMM19284.1	GH78	GH		alpha-L-rhamnosidase (EC 3.2.1.40)
g7540.t1_1	AFJ52917.1	GT1	GT	Distantly related to family GT28; several members of this family are made of two subunits (for instance Alg13 and Alg14 in Saccharomyces); the complete enzyme has been reconstituted whenever possible, and appears with the two subunit names separated by a + sign and with the N-terminal subunit followed by the C-terminal one	UDP-glucuronosyltransferase (EC 2.4.1.17); 2-hydroxyacylsphingosine 1-beta-galactosyltransferase (EC 2.4.1.45); N-acylsphingosine galactosyltransferase (EC 2.4.1.47); flavonol 3-O-glucosyltransferase (EC 2.4.1.91); indole-3-acetate beta-glucosyltransferase (EC 2.4.1.121); sterol glucosyltransferase (EC 2.4.1.173); ecdysteroid UDP-glucosyltransferase (EC 2.4.1.-); zeaxanthin glucosyltransferase (E…
g10705.t1_1	BAF20066.1	GT47	GT	The long animal heparan synthases are made of two domains. The N-terminal domain, which adds b-1,4-GlcA residues, belongs to family GT47 while the C-terminal domain, which adds a-1,4-GlcNAc residues, belongs to family GT64. The plant homologs, which have a single domain, display various specificities ranging from xyloglucan b-galactosyltransferase to a pectin b-glucuronyltransferase and arabinan …	heparan beta-glucuronyltransferase (EC 2.4.1.225); xyloglucan beta-galactosyltransferase (EC 2.4.1.-); heparan synthase (EC 2.4.1.-); arabinan alphalpha-L-arabinosyltransferase (EC 2.4.2.-).
g10471.t1_1	BAQ21906.1	GH20	GH		beta-hexosaminidase (EC 3.2.1.52); lacto-N-biosidase (EC 3.2.1.140); beta-1,6-N-acetylglucosaminidase) (EC 3.2.1.-); beta-6-SO3-N-acetylglucosaminidase (EC 3.2.1.-)
g10049.t1_1	AFO72235.1	AA9	AA
g2109.t1_1	ANH22675.1	CE4	CE		acetyl xylan esterase (EC 3.1.1.72); chitin deacetylase (EC 3.5.1.41); chitooligosaccharide deacetylase (EC 3.5.1.-); peptidoglycan GlcNAc deacetylase (EC 3.5.1.-); peptidoglycan N-acetylmuramic acid deacetylase (EC 3.5.1.-).
g636.t1_1	AEU36552.1	PL8	PL		hyaluronate lyase (EC 4.2.2.1); chondroitin AC lyase (EC 4.2.2.5); xanthan lyase (EC 4.2.2.12); chondroitin ABC lyase (EC 4.2.2.20)
g6622.t1_1	BAF20066.1	GT47	GT	The long animal heparan synthases are made of two domains. The N-terminal domain, which adds b-1,4-GlcA residues, belongs to family GT47 while the C-terminal domain, which adds a-1,4-GlcNAc residues, belongs to family GT64. The plant homologs, which have a single domain, display various specificities ranging from xyloglucan b-galactosyltransferase to a pectin b-glucuronyltransferase and arabinan …	heparan beta-glucuronyltransferase (EC 2.4.1.225); xyloglucan beta-galactosyltransferase (EC 2.4.1.-); heparan synthase (EC 2.4.1.-); arabinan alphalpha-L-arabinosyltransferase (EC 2.4.2.-).
g9712.t1_1	CUM39275.1	CBM13	CBM	Previously known as cellulose-binding domain family XIII (CBD XIII).	Modules of approx. 150 residues which always appear as a threefold internal repeat. The only apparent exception to this, xylanase II of Actinomadura sp. FC7 (GenBank U08894), is in fact not completely sequenced. These modules were first identified in several plant lectins such as ricin or agglutinin of Ricinus communis which bind galactose residues. The three-dimensional structure of a plant lect…
g11278.t1_1	BAT80743.1	CBM57	CBM		Created from reading Schallus et al (2008) Mol Biol Cell. 19:3404-3414 [PMID: 18524852] and finding related domains attached to various glycosidases.
g2865.t1_1	CAZ28708.1	GH84	GH	Mechanism shown in Macauley et al. (2005) JBC 280:25313-25322	N-acetyl beta-glucosaminidase (EC 3.2.1.52); hyaluronidase (EC 3.2.1.35)
g11841.t1_1	CCA70335.1	GH71	GH		alpha-1,3-glucanase (EC 3.2.1.59).
g4558.t1_1	ALJ82899.1	AA3	AA
g1736.t1_1	CCA73422.1	GT39	GT	These enzymes use dolichol-P-mannose (b-linked) as the sugar donor.	Dol-P-Man: protein alpha-mannosyltransferase (EC 2.4.1.109)
g9132.t1_1	BAF20066.1	GT47	GT	The long animal heparan synthases are made of two domains. The N-terminal domain, which adds b-1,4-GlcA residues, belongs to family GT47 while the C-terminal domain, which adds a-1,4-GlcNAc residues, belongs to family GT64. The plant homologs, which have a single domain, display various specificities ranging from xyloglucan b-galactosyltransferase to a pectin b-glucuronyltransferase and arabinan …	heparan beta-glucuronyltransferase (EC 2.4.1.225); xyloglucan beta-galactosyltransferase (EC 2.4.1.-); heparan synthase (EC 2.4.1.-); arabinan alphalpha-L-arabinosyltransferase (EC 2.4.2.-).
g5381.t1_1	AIF85073.1	GT66	GT	These enzymes utilise an oligosaccharide-PP-dolichol as the donor	Dol-PP-alpha-oligosaccharide: protein beta-oligosaccharyltransferase (EC 2.4.1.119)
g3498.t1_1	CAL53384.1	CE11	CE		UDP-3-0-acyl N-acetylglucosamine deacetylase (EC 3.5.1.-).
g530.t1_1	CDZ98359.1	GT8	GT	Distant similarity to family GT24	lipopolysaccharide alpha-1,3-galactosyltransferase (EC 2.4.1.44); UDP-Glc: (glucosyl)lipopolysaccharide alpha-1,2-glucosyltransferase (EC 2.4.1.-); lipopolysaccharide glucosyltransferase 1 (EC 2.4.1.58); glycogenin glucosyltransferase (EC 2.4.1.186); inositol 1-alpha-galactosyltransferase (galactinol synthase) (EC 2.4.1.123); homogalacturonan alpha-1,4-galacturonosyltransferase (EC 2.4.1.43); UDP…
g8424.t1_1	CCA77893.1	GT0	GT
g4261.t1_1	BAM80419.1	GT8	GT	Distant similarity to family GT24	lipopolysaccharide alpha-1,3-galactosyltransferase (EC 2.4.1.44); UDP-Glc: (glucosyl)lipopolysaccharide alpha-1,2-glucosyltransferase (EC 2.4.1.-); lipopolysaccharide glucosyltransferase 1 (EC 2.4.1.58); glycogenin glucosyltransferase (EC 2.4.1.186); inositol 1-alpha-galactosyltransferase (galactinol synthase) (EC 2.4.1.123); homogalacturonan alpha-1,4-galacturonosyltransferase (EC 2.4.1.43); UDP…
g7536.t1_1	BAE79812.1	AA2	AA
g513.t1_1	AAC26489.1	CBM1	CBM	Previously known as cellulose-binding domain family I (CBD I).	Modules of approx. 40 residues found almost exclusively in fungi. The cellulose-binding function has been demonstrated in many cases, and appears to be mediated by three aromatic residues separated by about 10.4 angstrom and which form a flat surface. The only non-fungal occurence of CBM1 is in an algal non-hydrolytic polysaccharide-binding protein which is composed of four repeated CBM1 modules.…
g164.t1_1	CBX99002.1	GH18	GH	Contains chitinases of classes III and V. Contains non-catalytic proteins such as xylanase inhibitor; concanavalin B; narbonin	chitinase (EC 3.2.1.14); endo-beta-N-acetylglucosaminidase (EC 3.2.1.96); xylanase inhibitor; concanavalin B; narbonin
g3849.t1_1	BAF20066.1	GT47	GT	The long animal heparan synthases are made of two domains. The N-terminal domain, which adds b-1,4-GlcA residues, belongs to family GT47 while the C-terminal domain, which adds a-1,4-GlcNAc residues, belongs to family GT64. The plant homologs, which have a single domain, display various specificities ranging from xyloglucan b-galactosyltransferase to a pectin b-glucuronyltransferase and arabinan …	heparan beta-glucuronyltransferase (EC 2.4.1.225); xyloglucan beta-galactosyltransferase (EC 2.4.1.-); heparan synthase (EC 2.4.1.-); arabinan alphalpha-L-arabinosyltransferase (EC 2.4.2.-).
g10244.t1_1	ADV30327.1	CE12	CE		pectin acetylesterase (EC 3.1.1.-); rhamnogalacturonan acetylesterase (EC 3.1.1.-); acetyl xylan esterase (EC 3.1.1.72)
g2820.t1_1	BAF20066.1	GT47	GT	The long animal heparan synthases are made of two domains. The N-terminal domain, which adds b-1,4-GlcA residues, belongs to family GT47 while the C-terminal domain, which adds a-1,4-GlcNAc residues, belongs to family GT64. The plant homologs, which have a single domain, display various specificities ranging from xyloglucan b-galactosyltransferase to a pectin b-glucuronyltransferase and arabinan …	heparan beta-glucuronyltransferase (EC 2.4.1.225); xyloglucan beta-galactosyltransferase (EC 2.4.1.-); heparan synthase (EC 2.4.1.-); arabinan alphalpha-L-arabinosyltransferase (EC 2.4.2.-).
g1645.t1_1	CBQ70430.1	GT3	GT		glycogen synthase (EC 2.4.1.11).
g4164.t1_1	CDZ98785.1	CBM50	CBM	Also known as LysM domains	Modules of approx. 50 residues found attached to various enzymes from families GH18, GH19, GH23, GH24, GH25 and GH73, i.e. enzymes cleaving either chitin or peptidoglycan. Binding to chitopentaose demonstrated in the case of Pteris ryukyuensis chitinase A [Ohnuma T et al. (2008) J. Biol. Chem. 283:5178-87 (PMID: 18083709)]. CBM50 modules are also found in a multitude of other enzymes targeting th…
g5614.t1_1	CCA68306.1	CBM50	CBM	Also known as LysM domains	Modules of approx. 50 residues found attached to various enzymes from families GH18, GH19, GH23, GH24, GH25 and GH73, i.e. enzymes cleaving either chitin or peptidoglycan. Binding to chitopentaose demonstrated in the case of Pteris ryukyuensis chitinase A [Ohnuma T et al. (2008) J. Biol. Chem. 283:5178-87 (PMID: 18083709)]. CBM50 modules are also found in a multitude of other enzymes targeting th…
g7826.t1_1	BAF20066.1	GT47	GT	The long animal heparan synthases are made of two domains. The N-terminal domain, which adds b-1,4-GlcA residues, belongs to family GT47 while the C-terminal domain, which adds a-1,4-GlcNAc residues, belongs to family GT64. The plant homologs, which have a single domain, display various specificities ranging from xyloglucan b-galactosyltransferase to a pectin b-glucuronyltransferase and arabinan …	heparan beta-glucuronyltransferase (EC 2.4.1.225); xyloglucan beta-galactosyltransferase (EC 2.4.1.-); heparan synthase (EC 2.4.1.-); arabinan alphalpha-L-arabinosyltransferase (EC 2.4.2.-).
g9898.t1_1	AIG77211.1	CBM2	CBM	Previously known as cellulose-binding domain family II (CBD II).	Modules of approx. 100 residues and which are found in a large number of bacterial enzymes. The cellulose-binding function has been demonstrated in many cases. Several of these modules have been shown to also bind chitin or xylan.
g2081.t1_1	CCT73007.1	GT0	GT
g4230.t1_1	AGL18825.1	CBM32	CBM	Formerly known as X56 modules. Distantly related to CBM6 modules and to Anguilla anguilla agglutinin.	Binding to galactose and lactose has been demonstrated for the module of Micromonospora viridifaciens sialidase (PMID: 16239725). Binding to polygalacturonic acid has been shown for a Yersinia member (PMID: 17292916). Binding to LacNAc (beta-D-galactosyl-1,4-beta-D-N-acetylglucosamine) has been shown for an N-acetylglucosaminidase from Clostridium perfingens (PMID: 16990278).
g587.t1_1	CBX97514.1	GT57	GT	These enzymes use dolichol-P-glucose as the sugar donor.	Dol-P-Glc: alpha-1,3-glucosyltransferase (EC 2.4.1.-)
g10518.t1_1	CCA71402.1	CBM48	CBM		Modules of approx. 100 residues with glycogen-binding function, appended to GH13 modules. Also found in the beta subunit (glycogen-binding) of AMP-activated protein kinases (AMPK)
g7423.t1_1	AGZ43825.1	CBM13	CBM	Previously known as cellulose-binding domain family XIII (CBD XIII).	Modules of approx. 150 residues which always appear as a threefold internal repeat. The only apparent exception to this, xylanase II of Actinomadura sp. FC7 (GenBank U08894), is in fact not completely sequenced. These modules were first identified in several plant lectins such as ricin or agglutinin of Ricinus communis which bind galactose residues. The three-dimensional structure of a plant lect…
g6620.t1_1	BAF20066.1	GT47	GT	The long animal heparan synthases are made of two domains. The N-terminal domain, which adds b-1,4-GlcA residues, belongs to family GT47 while the C-terminal domain, which adds a-1,4-GlcNAc residues, belongs to family GT64. The plant homologs, which have a single domain, display various specificities ranging from xyloglucan b-galactosyltransferase to a pectin b-glucuronyltransferase and arabinan …	heparan beta-glucuronyltransferase (EC 2.4.1.225); xyloglucan beta-galactosyltransferase (EC 2.4.1.-); heparan synthase (EC 2.4.1.-); arabinan alphalpha-L-arabinosyltransferase (EC 2.4.2.-).
g1620.t1_1	AHH97713.1	CBM2	CBM	Previously known as cellulose-binding domain family II (CBD II).	Modules of approx. 100 residues and which are found in a large number of bacterial enzymes. The cellulose-binding function has been demonstrated in many cases. Several of these modules have been shown to also bind chitin or xylan.
g8737.t1_1	BAD95570.1	GH1	GH		beta-glucosidase (EC 3.2.1.21); beta-galactosidase (EC 3.2.1.23); beta-mannosidase (EC 3.2.1.25); beta-glucuronidase (EC 3.2.1.31); beta-D-fucosidase (EC 3.2.1.38); phlorizin hydrolase (EC 3.2.1.62); exo-beta-1,4-glucanase (EC 3.2.1.74); 6-phospho-beta-galactosidase (EC 3.2.1.85); 6-phospho-beta-glucosidase (EC 3.2.1.86); strictosidine beta-glucosidase (EC 3.2.1.105); lactase (EC 3.2.1.108); amyg…
g7939.t1_1	BAL43430.1	AA9	AA
g78.t1_1	BAQ19361.1	GT2	GT	Distant similarity to families GT12, GT21, GT27, GT55, GT81 etc.	cellulose synthase (EC 2.4.1.12); chitin synthase (EC 2.4.1.16); dolichyl-phosphate beta-D-mannosyltransferase (EC 2.4.1.83); dolichyl-phosphate beta-glucosyltransferase (EC 2.4.1.117); N-acetylglucosaminyltransferase (EC 2.4.1.-); N-acetylgalactosaminyltransferase (EC 2.4.1.-); hyaluronan synthase (EC 2.4.1.212); chitin oligosaccharide synthase (EC 2.4.1.-); beta-1,3-glucan synthase (EC 2.4.1.34…
g309.t1_1	AAL01718.1	AA10	AA
g2147.t1_1	CCA74335.1	AA3	AA
g3491.t1_1	EIW60068.1	GH55	GH		exo-beta-1,3-glucanase (EC 3.2.1.58); endo-beta-1,3-glucanase (EC 3.2.1.39).
g2249.t1_1	CAZ34341.1	CBM13	CBM	Previously known as cellulose-binding domain family XIII (CBD XIII).	Modules of approx. 150 residues which always appear as a threefold internal repeat. The only apparent exception to this, xylanase II of Actinomadura sp. FC7 (GenBank U08894), is in fact not completely sequenced. These modules were first identified in several plant lectins such as ricin or agglutinin of Ricinus communis which bind galactose residues. The three-dimensional structure of a plant lect…
g7295.t1_1	ABD61572.1	AA5	AA
g3328.t1_1	CBZ54290.1	CBM20	CBM	PDB:1b90	The granular starch-binding function has been demonstrated in several cases. Interact strongly with cyclodextrins. Often designated as starch-binding domains (SBD).
g7058.t1_1	BAF20066.1	GT47	GT	The long animal heparan synthases are made of two domains. The N-terminal domain, which adds b-1,4-GlcA residues, belongs to family GT47 while the C-terminal domain, which adds a-1,4-GlcNAc residues, belongs to family GT64. The plant homologs, which have a single domain, display various specificities ranging from xyloglucan b-galactosyltransferase to a pectin b-glucuronyltransferase and arabinan …	heparan beta-glucuronyltransferase (EC 2.4.1.225); xyloglucan beta-galactosyltransferase (EC 2.4.1.-); heparan synthase (EC 2.4.1.-); arabinan alphalpha-L-arabinosyltransferase (EC 2.4.2.-).
g11673.t1_1	ABG50779.1	GT2	GT	Distant similarity to families GT12, GT21, GT27, GT55, GT81 etc.	cellulose synthase (EC 2.4.1.12); chitin synthase (EC 2.4.1.16); dolichyl-phosphate beta-D-mannosyltransferase (EC 2.4.1.83); dolichyl-phosphate beta-glucosyltransferase (EC 2.4.1.117); N-acetylglucosaminyltransferase (EC 2.4.1.-); N-acetylgalactosaminyltransferase (EC 2.4.1.-); hyaluronan synthase (EC 2.4.1.212); chitin oligosaccharide synthase (EC 2.4.1.-); beta-1,3-glucan synthase (EC 2.4.1.34…
g9130.t1_1	EJD50467.1	AA5	AA
g10583.t1_1	AFO72232.1	AA9	AA
g7465.t1_1	AFR33047.1	GH10	GH	formerly known as cellulase family F.	endo-1,4-beta-xylanase (EC 3.2.1.8); endo-1,3-beta-xylanase (EC 3.2.1.32)
g10393.t1_1	BAF20066.1	GT47	GT	The long animal heparan synthases are made of two domains. The N-terminal domain, which adds b-1,4-GlcA residues, belongs to family GT47 while the C-terminal domain, which adds a-1,4-GlcNAc residues, belongs to family GT64. The plant homologs, which have a single domain, display various specificities ranging from xyloglucan b-galactosyltransferase to a pectin b-glucuronyltransferase and arabinan …	heparan beta-glucuronyltransferase (EC 2.4.1.225); xyloglucan beta-galactosyltransferase (EC 2.4.1.-); heparan synthase (EC 2.4.1.-); arabinan alphalpha-L-arabinosyltransferase (EC 2.4.2.-).
g271.t1_1	AMW12445.1	GH23	GH	Corresponds to family 1 of the peptidoglycan lytic transglycosylases described by N.T. Blackburn and A.J. Clarke (2001) J. Mol. Evol. 52, 78-84; Note that 'peptidoglycan lytic transglycosylases' cleave peptidoglycan without intervention of a water molecule.	lysozyme type G (EC 3.2.1.17); peptidoglycan lyase (EC 4.2.2.-) also known in the literature as peptidoglycan lytic transglycosylase
g418.t1_1	BAE66022.1	GH89	GH		alpha-N-acetylglucosaminidase (EC 3.2.1.50)
g11127.t1_1	BAF20066.1	GT47	GT	The long animal heparan synthases are made of two domains. The N-terminal domain, which adds b-1,4-GlcA residues, belongs to family GT47 while the C-terminal domain, which adds a-1,4-GlcNAc residues, belongs to family GT64. The plant homologs, which have a single domain, display various specificities ranging from xyloglucan b-galactosyltransferase to a pectin b-glucuronyltransferase and arabinan …	heparan beta-glucuronyltransferase (EC 2.4.1.225); xyloglucan beta-galactosyltransferase (EC 2.4.1.-); heparan synthase (EC 2.4.1.-); arabinan alphalpha-L-arabinosyltransferase (EC 2.4.2.-).
g4899.t1_1	AID59410.1	AA1	AA
g6917.t1_1	CCA74977.1	GH38	GH		alpha-mannosidase (EC 3.2.1.24) ; mannosyl-oligosaccharide alpha-1,3-1,6-mannosidase (EC 3.2.1.114); mannosyl-oligosaccharide alpha-1,3-mannosidase (EC 3.2.1.-)
g4735.t1_1	CBX99002.1	GH18	GH	Contains chitinases of classes III and V. Contains non-catalytic proteins such as xylanase inhibitor; concanavalin B; narbonin	chitinase (EC 3.2.1.14); endo-beta-N-acetylglucosaminidase (EC 3.2.1.96); xylanase inhibitor; concanavalin B; narbonin
g10243.t1_1	ADV30327.1	CE12	CE		pectin acetylesterase (EC 3.1.1.-); rhamnogalacturonan acetylesterase (EC 3.1.1.-); acetyl xylan esterase (EC 3.1.1.72)
g7100.t1_1	BAF20066.1	GT47	GT	The long animal heparan synthases are made of two domains. The N-terminal domain, which adds b-1,4-GlcA residues, belongs to family GT47 while the C-terminal domain, which adds a-1,4-GlcNAc residues, belongs to family GT64. The plant homologs, which have a single domain, display various specificities ranging from xyloglucan b-galactosyltransferase to a pectin b-glucuronyltransferase and arabinan …	heparan beta-glucuronyltransferase (EC 2.4.1.225); xyloglucan beta-galactosyltransferase (EC 2.4.1.-); heparan synthase (EC 2.4.1.-); arabinan alphalpha-L-arabinosyltransferase (EC 2.4.2.-).
g2256.t1_1	AGE89883.1	AA10	AA
g3896.t1_1	CCA67251.1	GH35	GH		beta-galactosidase (EC 3.2.1.23); exo-beta-glucosaminidase (EC 3.2.1.165)
g649.t1_1	EAA60035.1	CBM18	CBM		Modules of approx. 40 residues. The chitin-binding function has been demonstrated in many cases. These modules are found attached to a number of chitinase catalytic domains, but also in non-catalytic proteins either in isolation or as multiple repeats.
g7335.t1_1	AHH16356.1	GT4	GT		sucrose synthase (EC 2.4.1.13); sucrose-phosphate synthase (EC 2.4.1.14); alpha-glucosyltransferase (EC 2.4.1.52); lipopolysaccharide N-acetylglucosaminyltransferase (EC 2.4.1.56); GDP-Man alpha-mannosyltransferase (EC 2.4.1.-); 1,2-diacylglycerol 3-glucosyltransferase (EC 2.4.1.157); diglucosyl diacylglycerol synthase (EC 2.4.1.208); digalactosyldiacylglycerol synthase (EC 2.4.1.141); trehalose …
g4077.t1_1	ALJ82899.1	AA3	AA
g6516.t1_1	ADV25490.1	GH79	GH		beta-glucuronidase (EC 3.2.1.31); beta-4-O-methyl-glucuronidase (EC 3.2.1.-); heparanase (EC 3.2.1.-); baicalin beta-glucuronidase (EC 3.2.1.167)
g6669.t1_1	CCA75149.1	GH44	GH	formerly known as cellulase family J. Note that the stereochemistry of the reaction has recently been corrected : Kitago et al., J. Biol. Chem. 282(2007)35703-11 (PMID: 17905739)	endoglucanase (EC 3.2.1.4); xyloglucanase (EC 3.2.1.151)
g9794.t1_1	ANG86217.1	GH16	GH		xyloglucan:xyloglucosyltransferase (EC 2.4.1.207); keratan-sulfate endo-1,4-beta-galactosidase (EC 3.2.1.103); endo-1,3-beta-glucanase (EC 3.2.1.39); endo-1,3(4)-beta-glucanase (EC 3.2.1.6); licheninase (EC 3.2.1.73); beta-agarase (EC 3.2.1.81); kappa;-carrageenase (EC 3.2.1.83); xyloglucanase (EC 3.2.1.151)
g2833.t1_1	CEF62298.1	GT4	GT		sucrose synthase (EC 2.4.1.13); sucrose-phosphate synthase (EC 2.4.1.14); alpha-glucosyltransferase (EC 2.4.1.52); lipopolysaccharide N-acetylglucosaminyltransferase (EC 2.4.1.56); GDP-Man alpha-mannosyltransferase (EC 2.4.1.-); 1,2-diacylglycerol 3-glucosyltransferase (EC 2.4.1.157); diglucosyl diacylglycerol synthase (EC 2.4.1.208); digalactosyldiacylglycerol synthase (EC 2.4.1.141); trehalose …
g6617.t1_1	AEI52017.1	CE6	CE		acetyl xylan esterase (EC 3.1.1.72).
g3585.t1_1	BAF20066.1	GT47	GT	The long animal heparan synthases are made of two domains. The N-terminal domain, which adds b-1,4-GlcA residues, belongs to family GT47 while the C-terminal domain, which adds a-1,4-GlcNAc residues, belongs to family GT64. The plant homologs, which have a single domain, display various specificities ranging from xyloglucan b-galactosyltransferase to a pectin b-glucuronyltransferase and arabinan …	heparan beta-glucuronyltransferase (EC 2.4.1.225); xyloglucan beta-galactosyltransferase (EC 2.4.1.-); heparan synthase (EC 2.4.1.-); arabinan alphalpha-L-arabinosyltransferase (EC 2.4.2.-).
g5889.t1_1	AIT18900.1	GH18	GH	Contains chitinases of classes III and V. Contains non-catalytic proteins such as xylanase inhibitor; concanavalin B; narbonin	chitinase (EC 3.2.1.14); endo-beta-N-acetylglucosaminidase (EC 3.2.1.96); xylanase inhibitor; concanavalin B; narbonin
g4200.t1_1	CUI24525.1	GH19	GH	Contains chitinases of classes I, II, and IV.	chitinase (EC 3.2.1.14).
g5654.t1_1	BAF20066.1	GT47	GT	The long animal heparan synthases are made of two domains. The N-terminal domain, which adds b-1,4-GlcA residues, belongs to family GT47 while the C-terminal domain, which adds a-1,4-GlcNAc residues, belongs to family GT64. The plant homologs, which have a single domain, display various specificities ranging from xyloglucan b-galactosyltransferase to a pectin b-glucuronyltransferase and arabinan …	heparan beta-glucuronyltransferase (EC 2.4.1.225); xyloglucan beta-galactosyltransferase (EC 2.4.1.-); heparan synthase (EC 2.4.1.-); arabinan alphalpha-L-arabinosyltransferase (EC 2.4.2.-).
g3942.t1_1	AMD89422.1	GT4	GT		sucrose synthase (EC 2.4.1.13); sucrose-phosphate synthase (EC 2.4.1.14); alpha-glucosyltransferase (EC 2.4.1.52); lipopolysaccharide N-acetylglucosaminyltransferase (EC 2.4.1.56); GDP-Man alpha-mannosyltransferase (EC 2.4.1.-); 1,2-diacylglycerol 3-glucosyltransferase (EC 2.4.1.157); diglucosyl diacylglycerol synthase (EC 2.4.1.208); digalactosyldiacylglycerol synthase (EC 2.4.1.141); trehalose …
g262.t1_1	ALU91952.1	GH23	GH	Corresponds to family 1 of the peptidoglycan lytic transglycosylases described by N.T. Blackburn and A.J. Clarke (2001) J. Mol. Evol. 52, 78-84; Note that 'peptidoglycan lytic transglycosylases' cleave peptidoglycan without intervention of a water molecule.	lysozyme type G (EC 3.2.1.17); peptidoglycan lyase (EC 4.2.2.-) also known in the literature as peptidoglycan lytic transglycosylase
g7278.t1_1	CEF68073.1	GT92	GT	Created from Tiz et al. (2009) J. Biol. Chem., 284(52):36223-33 (PMID:19858195)	UDP-Gal: N-glycan core alpha-1,6-fucoside beta-1,4-galactosyltransferase (EC 2.4.1.-); UDP-Gal: beta-galactoside beta-1,4-galactosyltransferase (EC 2.4.1.-)
g273.t1_1	AGM06064.1	CBM2	CBM	Previously known as cellulose-binding domain family II (CBD II).	Modules of approx. 100 residues and which are found in a large number of bacterial enzymes. The cellulose-binding function has been demonstrated in many cases. Several of these modules have been shown to also bind chitin or xylan.
g5368.t1_1	AGZ43825.1	CBM13	CBM	Previously known as cellulose-binding domain family XIII (CBD XIII).	Modules of approx. 150 residues which always appear as a threefold internal repeat. The only apparent exception to this, xylanase II of Actinomadura sp. FC7 (GenBank U08894), is in fact not completely sequenced. These modules were first identified in several plant lectins such as ricin or agglutinin of Ricinus communis which bind galactose residues. The three-dimensional structure of a plant lect…
g4476.t1_1	BAF20066.1	GT47	GT	The long animal heparan synthases are made of two domains. The N-terminal domain, which adds b-1,4-GlcA residues, belongs to family GT47 while the C-terminal domain, which adds a-1,4-GlcNAc residues, belongs to family GT64. The plant homologs, which have a single domain, display various specificities ranging from xyloglucan b-galactosyltransferase to a pectin b-glucuronyltransferase and arabinan …	heparan beta-glucuronyltransferase (EC 2.4.1.225); xyloglucan beta-galactosyltransferase (EC 2.4.1.-); heparan synthase (EC 2.4.1.-); arabinan alphalpha-L-arabinosyltransferase (EC 2.4.2.-).
g2085.t1_1	ANH22675.1	CE4	CE		acetyl xylan esterase (EC 3.1.1.72); chitin deacetylase (EC 3.5.1.41); chitooligosaccharide deacetylase (EC 3.5.1.-); peptidoglycan GlcNAc deacetylase (EC 3.5.1.-); peptidoglycan N-acetylmuramic acid deacetylase (EC 3.5.1.-).
g903.t1_1	CCF62482.1	GT4	GT		sucrose synthase (EC 2.4.1.13); sucrose-phosphate synthase (EC 2.4.1.14); alpha-glucosyltransferase (EC 2.4.1.52); lipopolysaccharide N-acetylglucosaminyltransferase (EC 2.4.1.56); GDP-Man alpha-mannosyltransferase (EC 2.4.1.-); 1,2-diacylglycerol 3-glucosyltransferase (EC 2.4.1.157); diglucosyl diacylglycerol synthase (EC 2.4.1.208); digalactosyldiacylglycerol synthase (EC 2.4.1.141); trehalose …
g9030.t1_1	BAF20066.1	GT47	GT	The long animal heparan synthases are made of two domains. The N-terminal domain, which adds b-1,4-GlcA residues, belongs to family GT47 while the C-terminal domain, which adds a-1,4-GlcNAc residues, belongs to family GT64. The plant homologs, which have a single domain, display various specificities ranging from xyloglucan b-galactosyltransferase to a pectin b-glucuronyltransferase and arabinan …	heparan beta-glucuronyltransferase (EC 2.4.1.225); xyloglucan beta-galactosyltransferase (EC 2.4.1.-); heparan synthase (EC 2.4.1.-); arabinan alphalpha-L-arabinosyltransferase (EC 2.4.2.-).
g209.t1_1	CCA67749.1	GT22	GT	These enzymes use dolichol-P-mannose as the sugar donor.	Dol-P-Man alpha-mannosyltransferase (EC 2.4.1.-)
g8629.t1_1	CDZ97380.1	GH18	GH	Contains chitinases of classes III and V. Contains non-catalytic proteins such as xylanase inhibitor; concanavalin B; narbonin	chitinase (EC 3.2.1.14); endo-beta-N-acetylglucosaminidase (EC 3.2.1.96); xylanase inhibitor; concanavalin B; narbonin
g6212.t1_1	CAP67203.1	CE12	CE		pectin acetylesterase (EC 3.1.1.-); rhamnogalacturonan acetylesterase (EC 3.1.1.-); acetyl xylan esterase (EC 3.1.1.72)
g4940.t1_1	BAE54672.1	GH17	GH		glucan endo-1,3-beta-glucosidase (EC 3.2.1.39); glucan 1,3-beta-glucosidase (EC 3.2.1.58); licheninase (EC 3.2.1.73); beta-1,3-glucanosyltransglycosylase (EC 2.4.1.-).
g5037.t1_1	ADL33049.1	GH43	GH		beta-xylosidase (EC 3.2.1.37); beta-1,3-xylosidase (EC 3.2.1.-); alpha-L-arabinofuranosidase (EC 3.2.1.55); arabinanase (EC 3.2.1.99); xylanase (EC 3.2.1.8); galactan 1,3-beta-galactosidase (EC 3.2.1.145)
g6628.t1_1	ALE66000.1	AA1	AA
g1251.t1_1	CDZ97770.1	CBM50	CBM	Also known as LysM domains	Modules of approx. 50 residues found attached to various enzymes from families GH18, GH19, GH23, GH24, GH25 and GH73, i.e. enzymes cleaving either chitin or peptidoglycan. Binding to chitopentaose demonstrated in the case of Pteris ryukyuensis chitinase A [Ohnuma T et al. (2008) J. Biol. Chem. 283:5178-87 (PMID: 18083709)]. CBM50 modules are also found in a multitude of other enzymes targeting th…
g1698.t1_1	AHL69750.2	GH5	GH	formerly known as cellulase family A; Following a recent paper by St John et al. (FEBS Letters, 2010, in press) several GH5 subfamilies have been reassigned to GH30.	chitosanase (EC 3.2.1.132); beta-mannosidase (EC 3.2.1.25); Cellulase (EC 3.2.1.4); glucan 1,3-beta-glucosidase (EC 3.2.1.58); licheninase (EC 3.2.1.73); glucan endo-1,6-beta-glucosidase (EC 3.2.1.75); mannan endo-beta-1,4-mannosidase (EC 3.2.1.78); endo-beta-1,4-xylanase (EC 3.2.1.8); cellulose beta-1,4-cellobiosidase (EC 3.2.1.91); beta-1,3-mannanase (EC 3.2.1.-); xyloglucan-specific endo-beta-…
g5384.t1_1	CCQ75502.1	GT2	GT	Distant similarity to families GT12, GT21, GT27, GT55, GT81 etc.	cellulose synthase (EC 2.4.1.12); chitin synthase (EC 2.4.1.16); dolichyl-phosphate beta-D-mannosyltransferase (EC 2.4.1.83); dolichyl-phosphate beta-glucosyltransferase (EC 2.4.1.117); N-acetylglucosaminyltransferase (EC 2.4.1.-); N-acetylgalactosaminyltransferase (EC 2.4.1.-); hyaluronan synthase (EC 2.4.1.212); chitin oligosaccharide synthase (EC 2.4.1.-); beta-1,3-glucan synthase (EC 2.4.1.34…
g354.t1_1	BAF20066.1	GT47	GT	The long animal heparan synthases are made of two domains. The N-terminal domain, which adds b-1,4-GlcA residues, belongs to family GT47 while the C-terminal domain, which adds a-1,4-GlcNAc residues, belongs to family GT64. The plant homologs, which have a single domain, display various specificities ranging from xyloglucan b-galactosyltransferase to a pectin b-glucuronyltransferase and arabinan …	heparan beta-glucuronyltransferase (EC 2.4.1.225); xyloglucan beta-galactosyltransferase (EC 2.4.1.-); heparan synthase (EC 2.4.1.-); arabinan alphalpha-L-arabinosyltransferase (EC 2.4.2.-).
g10150.t1_1	AFZ04852.1	GT2	GT	Distant similarity to families GT12, GT21, GT27, GT55, GT81 etc.	cellulose synthase (EC 2.4.1.12); chitin synthase (EC 2.4.1.16); dolichyl-phosphate beta-D-mannosyltransferase (EC 2.4.1.83); dolichyl-phosphate beta-glucosyltransferase (EC 2.4.1.117); N-acetylglucosaminyltransferase (EC 2.4.1.-); N-acetylgalactosaminyltransferase (EC 2.4.1.-); hyaluronan synthase (EC 2.4.1.212); chitin oligosaccharide synthase (EC 2.4.1.-); beta-1,3-glucan synthase (EC 2.4.1.34…
g12216.t1_1	ANG86217.1	GH16	GH		xyloglucan:xyloglucosyltransferase (EC 2.4.1.207); keratan-sulfate endo-1,4-beta-galactosidase (EC 3.2.1.103); endo-1,3-beta-glucanase (EC 3.2.1.39); endo-1,3(4)-beta-glucanase (EC 3.2.1.6); licheninase (EC 3.2.1.73); beta-agarase (EC 3.2.1.81); kappa;-carrageenase (EC 3.2.1.83); xyloglucanase (EC 3.2.1.151)
g10128.t1_1	CCA38978.1	GT20	GT		alpha,alpha-trehalose-phosphate synthase [UDP-forming] (EC 2.4.1.15)
g447.t1_1	CAM03105.1	CBM6	CBM	Previously known as cellulose-binding domain family VI (CBD VI).	Modules of approx. 120 residues. The cellulose-binding function has been demonstrated in one case on amorphous cellulose and beta-1,4-xylan. Some of these modules also bind beta-1,3-glucan, beta-1,3-1,4-glucan, and beta-1,4-glucan.
g9557.t1_1	CCA74446.1	GH27	GH	Mechanistic commonality with family GH36 demonstrated by Comfort et al. (2007) Biochemistry 46:3319-3330 (PMID: 17323919).	alpha-galactosidase (EC 3.2.1.22); alpha-N-acetylgalactosaminidase (EC 3.2.1.49); isomalto-dextranase (EC 3.2.1.94); beta-L-arabinopyranosidase (EC 3.2.1.88)
g6930.t1_1	CCA70499.1	GT49	GT		beta-1,3-N-acetylglucosaminyltransferase (EC 2.4.1.-).
g9324.t1_1	CCA68112.1	PL4	PL		rhamnogalacturonan lyase (EC 4.2.2.-).
g8116.t1_1	CCA69481.1	GH5	GH	formerly known as cellulase family A; Following a recent paper by St John et al. (FEBS Letters, 2010, in press) several GH5 subfamilies have been reassigned to GH30.	chitosanase (EC 3.2.1.132); beta-mannosidase (EC 3.2.1.25); Cellulase (EC 3.2.1.4); glucan 1,3-beta-glucosidase (EC 3.2.1.58); licheninase (EC 3.2.1.73); glucan endo-1,6-beta-glucosidase (EC 3.2.1.75); mannan endo-beta-1,4-mannosidase (EC 3.2.1.78); endo-beta-1,4-xylanase (EC 3.2.1.8); cellulose beta-1,4-cellobiosidase (EC 3.2.1.91); beta-1,3-mannanase (EC 3.2.1.-); xyloglucan-specific endo-beta-…
g7604.t1_1	ADV23898.1	GH79	GH		beta-glucuronidase (EC 3.2.1.31); beta-4-O-methyl-glucuronidase (EC 3.2.1.-); heparanase (EC 3.2.1.-); baicalin beta-glucuronidase (EC 3.2.1.167)
g6613.t1_1	AGL14066.1	GH76	GH		alpha-1,6-mannanase (EC 3.2.1.101)
g10436.t1_1	CDJ79834.1	GH27	GH	Mechanistic commonality with family GH36 demonstrated by Comfort et al. (2007) Biochemistry 46:3319-3330 (PMID: 17323919).	alpha-galactosidase (EC 3.2.1.22); alpha-N-acetylgalactosaminidase (EC 3.2.1.49); isomalto-dextranase (EC 3.2.1.94); beta-L-arabinopyranosidase (EC 3.2.1.88)
g3361.t1_1	AMS24251.1	CBM57	CBM		Created from reading Schallus et al (2008) Mol Biol Cell. 19:3404-3414 [PMID: 18524852] and finding related domains attached to various glycosidases.
g10348.t1_1	CAL53384.1	CE11	CE		UDP-3-0-acyl N-acetylglucosamine deacetylase (EC 3.5.1.-).
g9129.t1_1	EIN08243.1	AA5	AA
g8747.t1_1	CCA70703.1	AA9	AA
g4578.t1_1	BAC83070.1	CBM43	CBM	Created after Barral, Suarez, Batanero, Alfonso, Alche, RodrÃ­guez-GarcÃ­a, Villalba, Rivas and RodrÃ­guez (2005) Biochem. J. 390, 77-84 (PMID: 15882149). Formerly known as X8 modules.	Modules of approx. 90-100 residues found at the C-terminus of GH17 or GH72 enzymatic modules and also sometimes isolated. CBM43 modules sometimes carry a C-terminal membrane anchor. The beta-1,3-glucan binding function has been demonstrated with the olive pollen protein Ole e 10.
g6902.t1_1	CAN61695.1	GH28	GH		polygalacturonase (EC 3.2.1.15); exo-polygalacturonase (EC 3.2.1.67); exo-polygalacturonosidase (EC 3.2.1.82); rhamnogalacturonase (EC 3.2.1.-); endo-xylogalacturonan hydrolase (EC 3.2.1.-); rhamnogalacturonan alpha-L-rhamnopyranohydrolase (EC 3.2.1.40)
g7881.t1_1	CBX99002.1	GH18	GH	Contains chitinases of classes III and V. Contains non-catalytic proteins such as xylanase inhibitor; concanavalin B; narbonin	chitinase (EC 3.2.1.14); endo-beta-N-acetylglucosaminidase (EC 3.2.1.96); xylanase inhibitor; concanavalin B; narbonin
g7492.t1_1	ADC49105.1	GT2	GT	Distant similarity to families GT12, GT21, GT27, GT55, GT81 etc.	cellulose synthase (EC 2.4.1.12); chitin synthase (EC 2.4.1.16); dolichyl-phosphate beta-D-mannosyltransferase (EC 2.4.1.83); dolichyl-phosphate beta-glucosyltransferase (EC 2.4.1.117); N-acetylglucosaminyltransferase (EC 2.4.1.-); N-acetylgalactosaminyltransferase (EC 2.4.1.-); hyaluronan synthase (EC 2.4.1.212); chitin oligosaccharide synthase (EC 2.4.1.-); beta-1,3-glucan synthase (EC 2.4.1.34…
g9621.t1_1	AGO86670.2	AA2	AA
g6668.t1_1	AMW87253.1	AA3	AA
g7960.t1_1	EAA65188.1	GH78	GH		alpha-L-rhamnosidase (EC 3.2.1.40)
g9598.t1_1	AFO72235.1	AA9	AA
g5737.t1_1	CBX94234.1	GT22	GT	These enzymes use dolichol-P-mannose as the sugar donor.	Dol-P-Man alpha-mannosyltransferase (EC 2.4.1.-)
g6247.t1_1	CDJ79831.1	PL4	PL		rhamnogalacturonan lyase (EC 4.2.2.-).
g5536.t1_1	CBX99002.1	GH18	GH	Contains chitinases of classes III and V. Contains non-catalytic proteins such as xylanase inhibitor; concanavalin B; narbonin	chitinase (EC 3.2.1.14); endo-beta-N-acetylglucosaminidase (EC 3.2.1.96); xylanase inhibitor; concanavalin B; narbonin
g10721.t1_1	ACL49294.1	GT4	GT		sucrose synthase (EC 2.4.1.13); sucrose-phosphate synthase (EC 2.4.1.14); alpha-glucosyltransferase (EC 2.4.1.52); lipopolysaccharide N-acetylglucosaminyltransferase (EC 2.4.1.56); GDP-Man alpha-mannosyltransferase (EC 2.4.1.-); 1,2-diacylglycerol 3-glucosyltransferase (EC 2.4.1.157); diglucosyl diacylglycerol synthase (EC 2.4.1.208); digalactosyldiacylglycerol synthase (EC 2.4.1.141); trehalose …
g2773.t1_1	ADE10038.1	PL14	PL		alginate lyase (EC 4.2.2.3); exo-oligoalginate lyase (EC 4.2.2.-); beta-1,4-glucuronan lyase (EC 4.2.2.14)
g6367.t1_1	CCA15473.1	GH72	GH		beta-1,3-glucanosyltransglycosylase (EC 2.4.1.-)
g1163.t1_1	CED83827.1	GH16	GH		xyloglucan:xyloglucosyltransferase (EC 2.4.1.207); keratan-sulfate endo-1,4-beta-galactosidase (EC 3.2.1.103); endo-1,3-beta-glucanase (EC 3.2.1.39); endo-1,3(4)-beta-glucanase (EC 3.2.1.6); licheninase (EC 3.2.1.73); beta-agarase (EC 3.2.1.81); kappa;-carrageenase (EC 3.2.1.83); xyloglucanase (EC 3.2.1.151)
g2634.t1_1	CAN67245.1	GT1	GT	Distantly related to family GT28; several members of this family are made of two subunits (for instance Alg13 and Alg14 in Saccharomyces); the complete enzyme has been reconstituted whenever possible, and appears with the two subunit names separated by a + sign and with the N-terminal subunit followed by the C-terminal one	UDP-glucuronosyltransferase (EC 2.4.1.17); 2-hydroxyacylsphingosine 1-beta-galactosyltransferase (EC 2.4.1.45); N-acylsphingosine galactosyltransferase (EC 2.4.1.47); flavonol 3-O-glucosyltransferase (EC 2.4.1.91); indole-3-acetate beta-glucosyltransferase (EC 2.4.1.121); sterol glucosyltransferase (EC 2.4.1.173); ecdysteroid UDP-glucosyltransferase (EC 2.4.1.-); zeaxanthin glucosyltransferase (E…
g6660.t1_1	ALG09213.1	CBM13	CBM	Previously known as cellulose-binding domain family XIII (CBD XIII).	Modules of approx. 150 residues which always appear as a threefold internal repeat. The only apparent exception to this, xylanase II of Actinomadura sp. FC7 (GenBank U08894), is in fact not completely sequenced. These modules were first identified in several plant lectins such as ricin or agglutinin of Ricinus communis which bind galactose residues. The three-dimensional structure of a plant lect…
g695.t1_1	CCA73538.1	GT31	GT		N-acetyllactosaminide beta-1,3-N-acetylglucosaminyltransferase (EC 2.4.1.149); Glycoprotein-N-acetylgalactosamine 3-beta-galactosyltransferase (EC 2.4.1.122); fucose-specific beta-1,3-N-acetylglucosaminyltransferase (EC 2.4.1.-); globotriosylceramide beta-1,3-GalNAc transferase (EC 2.4.1.79); chondroitin synthase (beta-1,3-GlcUA and beta-1,4-GalNAc transferase (EC 2.4.1.175); chondroitin beta-1,3…
g2606.t1_1	CAP25909.1	GT92	GT	Created from Tiz et al. (2009) J. Biol. Chem., 284(52):36223-33 (PMID:19858195)	UDP-Gal: N-glycan core alpha-1,6-fucoside beta-1,4-galactosyltransferase (EC 2.4.1.-); UDP-Gal: beta-galactoside beta-1,4-galactosyltransferase (EC 2.4.1.-)
g4863.t1_1	BAF20066.1	GT47	GT	The long animal heparan synthases are made of two domains. The N-terminal domain, which adds b-1,4-GlcA residues, belongs to family GT47 while the C-terminal domain, which adds a-1,4-GlcNAc residues, belongs to family GT64. The plant homologs, which have a single domain, display various specificities ranging from xyloglucan b-galactosyltransferase to a pectin b-glucuronyltransferase and arabinan …	heparan beta-glucuronyltransferase (EC 2.4.1.225); xyloglucan beta-galactosyltransferase (EC 2.4.1.-); heparan synthase (EC 2.4.1.-); arabinan alphalpha-L-arabinosyltransferase (EC 2.4.2.-).
g2782.t1_1	CDR42571.1	PL14	PL		alginate lyase (EC 4.2.2.3); exo-oligoalginate lyase (EC 4.2.2.-); beta-1,4-glucuronan lyase (EC 4.2.2.14)
g1450.t1_1	BAT89436.1	CBM57	CBM		Created from reading Schallus et al (2008) Mol Biol Cell. 19:3404-3414 [PMID: 18524852] and finding related domains attached to various glycosidases.
g8314.t1_1	BAG68300.1	GH45	GH	formerly known as cellulase family K; distantly related to plant expansins	endoglucanase (EC 3.2.1.4)
g5359.t1_1	BAF75943.1	GH5	GH	formerly known as cellulase family A; Following a recent paper by St John et al. (FEBS Letters, 2010, in press) several GH5 subfamilies have been reassigned to GH30.	chitosanase (EC 3.2.1.132); beta-mannosidase (EC 3.2.1.25); Cellulase (EC 3.2.1.4); glucan 1,3-beta-glucosidase (EC 3.2.1.58); licheninase (EC 3.2.1.73); glucan endo-1,6-beta-glucosidase (EC 3.2.1.75); mannan endo-beta-1,4-mannosidase (EC 3.2.1.78); endo-beta-1,4-xylanase (EC 3.2.1.8); cellulose beta-1,4-cellobiosidase (EC 3.2.1.91); beta-1,3-mannanase (EC 3.2.1.-); xyloglucan-specific endo-beta-…
g7876.t1_1	AFA73118.1	GT4	GT		sucrose synthase (EC 2.4.1.13); sucrose-phosphate synthase (EC 2.4.1.14); alpha-glucosyltransferase (EC 2.4.1.52); lipopolysaccharide N-acetylglucosaminyltransferase (EC 2.4.1.56); GDP-Man alpha-mannosyltransferase (EC 2.4.1.-); 1,2-diacylglycerol 3-glucosyltransferase (EC 2.4.1.157); diglucosyl diacylglycerol synthase (EC 2.4.1.208); digalactosyldiacylglycerol synthase (EC 2.4.1.141); trehalose …
g5431.t1_1	CAQ51152.1	GH18	GH	Contains chitinases of classes III and V. Contains non-catalytic proteins such as xylanase inhibitor; concanavalin B; narbonin	chitinase (EC 3.2.1.14); endo-beta-N-acetylglucosaminidase (EC 3.2.1.96); xylanase inhibitor; concanavalin B; narbonin
g1559.t1_1	BAF20066.1	GT47	GT	The long animal heparan synthases are made of two domains. The N-terminal domain, which adds b-1,4-GlcA residues, belongs to family GT47 while the C-terminal domain, which adds a-1,4-GlcNAc residues, belongs to family GT64. The plant homologs, which have a single domain, display various specificities ranging from xyloglucan b-galactosyltransferase to a pectin b-glucuronyltransferase and arabinan …	heparan beta-glucuronyltransferase (EC 2.4.1.225); xyloglucan beta-galactosyltransferase (EC 2.4.1.-); heparan synthase (EC 2.4.1.-); arabinan alphalpha-L-arabinosyltransferase (EC 2.4.2.-).
g6321.t1_1	BAF20066.1	GT47	GT	The long animal heparan synthases are made of two domains. The N-terminal domain, which adds b-1,4-GlcA residues, belongs to family GT47 while the C-terminal domain, which adds a-1,4-GlcNAc residues, belongs to family GT64. The plant homologs, which have a single domain, display various specificities ranging from xyloglucan b-galactosyltransferase to a pectin b-glucuronyltransferase and arabinan …	heparan beta-glucuronyltransferase (EC 2.4.1.225); xyloglucan beta-galactosyltransferase (EC 2.4.1.-); heparan synthase (EC 2.4.1.-); arabinan alphalpha-L-arabinosyltransferase (EC 2.4.2.-).
g1877.t1_1	CEJ73325.1	GH18	GH	Contains chitinases of classes III and V. Contains non-catalytic proteins such as xylanase inhibitor; concanavalin B; narbonin	chitinase (EC 3.2.1.14); endo-beta-N-acetylglucosaminidase (EC 3.2.1.96); xylanase inhibitor; concanavalin B; narbonin
g2381.t1_1	ALG11156.1	CBM2	CBM	Previously known as cellulose-binding domain family II (CBD II).	Modules of approx. 100 residues and which are found in a large number of bacterial enzymes. The cellulose-binding function has been demonstrated in many cases. Several of these modules have been shown to also bind chitin or xylan.
g5216.t1_1	BAC83070.1	CBM43	CBM	Created after Barral, Suarez, Batanero, Alfonso, Alche, RodrÃ­guez-GarcÃ­a, Villalba, Rivas and RodrÃ­guez (2005) Biochem. J. 390, 77-84 (PMID: 15882149). Formerly known as X8 modules.	Modules of approx. 90-100 residues found at the C-terminus of GH17 or GH72 enzymatic modules and also sometimes isolated. CBM43 modules sometimes carry a C-terminal membrane anchor. The beta-1,3-glucan binding function has been demonstrated with the olive pollen protein Ole e 10.
g6845.t1_1	AAF01517.1	GH85	GH		endo-beta-N-acetylglucosaminidase (EC 3.2.1.96)
g5317.t1_1	CAN65410.1	GH38	GH		alpha-mannosidase (EC 3.2.1.24) ; mannosyl-oligosaccharide alpha-1,3-1,6-mannosidase (EC 3.2.1.114); mannosyl-oligosaccharide alpha-1,3-mannosidase (EC 3.2.1.-)
g6081.t1_1	AID59413.1	AA1	AA
g8725.t1_1	XP_367690.1	GH20	GH		beta-hexosaminidase (EC 3.2.1.52); lacto-N-biosidase (EC 3.2.1.140); beta-1,6-N-acetylglucosaminidase) (EC 3.2.1.-); beta-6-SO3-N-acetylglucosaminidase (EC 3.2.1.-)
g5010.t1_1	CAN65674.1	GH28	GH		polygalacturonase (EC 3.2.1.15); exo-polygalacturonase (EC 3.2.1.67); exo-polygalacturonosidase (EC 3.2.1.82); rhamnogalacturonase (EC 3.2.1.-); endo-xylogalacturonan hydrolase (EC 3.2.1.-); rhamnogalacturonan alpha-L-rhamnopyranohydrolase (EC 3.2.1.40)
g10796.t1_1	AAL01718.1	AA10	AA
g5443.t1_1	EGX47471.1	GH16	GH		xyloglucan:xyloglucosyltransferase (EC 2.4.1.207); keratan-sulfate endo-1,4-beta-galactosidase (EC 3.2.1.103); endo-1,3-beta-glucanase (EC 3.2.1.39); endo-1,3(4)-beta-glucanase (EC 3.2.1.6); licheninase (EC 3.2.1.73); beta-agarase (EC 3.2.1.81); kappa;-carrageenase (EC 3.2.1.83); xyloglucanase (EC 3.2.1.151)
g11953.t1_1	ALE66000.1	AA1	AA
g1544.t1_1	AFO72239.1	AA9	AA
g12021.t1_1	CBZ54290.1	CBM20	CBM	PDB:1b90	The granular starch-binding function has been demonstrated in several cases. Interact strongly with cyclodextrins. Often designated as starch-binding domains (SBD).
g199.t1_1	CCA23362.1	GH0	GH
g2990.t1_1	BAA31350.1	GT4	GT		sucrose synthase (EC 2.4.1.13); sucrose-phosphate synthase (EC 2.4.1.14); alpha-glucosyltransferase (EC 2.4.1.52); lipopolysaccharide N-acetylglucosaminyltransferase (EC 2.4.1.56); GDP-Man alpha-mannosyltransferase (EC 2.4.1.-); 1,2-diacylglycerol 3-glucosyltransferase (EC 2.4.1.157); diglucosyl diacylglycerol synthase (EC 2.4.1.208); digalactosyldiacylglycerol synthase (EC 2.4.1.141); trehalose …
g2870.t1_1	CAN61695.1	GH28	GH		polygalacturonase (EC 3.2.1.15); exo-polygalacturonase (EC 3.2.1.67); exo-polygalacturonosidase (EC 3.2.1.82); rhamnogalacturonase (EC 3.2.1.-); endo-xylogalacturonan hydrolase (EC 3.2.1.-); rhamnogalacturonan alpha-L-rhamnopyranohydrolase (EC 3.2.1.40)
g10459.t1_1	BAF20066.1	GT47	GT	The long animal heparan synthases are made of two domains. The N-terminal domain, which adds b-1,4-GlcA residues, belongs to family GT47 while the C-terminal domain, which adds a-1,4-GlcNAc residues, belongs to family GT64. The plant homologs, which have a single domain, display various specificities ranging from xyloglucan b-galactosyltransferase to a pectin b-glucuronyltransferase and arabinan …	heparan beta-glucuronyltransferase (EC 2.4.1.225); xyloglucan beta-galactosyltransferase (EC 2.4.1.-); heparan synthase (EC 2.4.1.-); arabinan alphalpha-L-arabinosyltransferase (EC 2.4.2.-).
g4922.t1_1	BAV06996.1	CBM13	CBM	Previously known as cellulose-binding domain family XIII (CBD XIII).	Modules of approx. 150 residues which always appear as a threefold internal repeat. The only apparent exception to this, xylanase II of Actinomadura sp. FC7 (GenBank U08894), is in fact not completely sequenced. These modules were first identified in several plant lectins such as ricin or agglutinin of Ricinus communis which bind galactose residues. The three-dimensional structure of a plant lect…
g8099.t1_1	CEJ73325.1	GH18	GH	Contains chitinases of classes III and V. Contains non-catalytic proteins such as xylanase inhibitor; concanavalin B; narbonin	chitinase (EC 3.2.1.14); endo-beta-N-acetylglucosaminidase (EC 3.2.1.96); xylanase inhibitor; concanavalin B; narbonin
g678.t1_1	BAU09643.1	AA7	AA
g11591.t1_1	CBQ72101.1	AA3	AA
g11499.t1_1	BAT00059.1	CBM57	CBM		Created from reading Schallus et al (2008) Mol Biol Cell. 19:3404-3414 [PMID: 18524852] and finding related domains attached to various glycosidases.
g401.t1_1	CCA67937.1	GH47	GH		alpha-mannosidase (EC 3.2.1.113)
g9092.t1_1	BAK52530.1	GH30	GH	Following a recent paper by St John et al. (FEBS Letters, 2010, in press) several GH5 subfamilies have been reassigned to GH30. The subfamilies in GH30 are now indicated.	glucosylceramidase (EC 3.2.1.45); beta-1,6-glucanase (EC 3.2.1.75); beta-xylosidase (EC 3.2.1.37); beta-fucosidase (EC 3.2.1.38); beta-glucosidase (3.2.1.21); endo-beta-1,6-galactanase (EC:3.2.1.164)
g1453.t1_1	BAF20066.1	GT47	GT	The long animal heparan synthases are made of two domains. The N-terminal domain, which adds b-1,4-GlcA residues, belongs to family GT47 while the C-terminal domain, which adds a-1,4-GlcNAc residues, belongs to family GT64. The plant homologs, which have a single domain, display various specificities ranging from xyloglucan b-galactosyltransferase to a pectin b-glucuronyltransferase and arabinan …	heparan beta-glucuronyltransferase (EC 2.4.1.225); xyloglucan beta-galactosyltransferase (EC 2.4.1.-); heparan synthase (EC 2.4.1.-); arabinan alphalpha-L-arabinosyltransferase (EC 2.4.2.-).
g11553.t1_1	AMB39214.1	GH3	GH		beta-glucosidase (EC 3.2.1.21); xylan 1,4-beta-xylosidase (EC 3.2.1.37); beta-N-acetylhexosaminidase (EC 3.2.1.52); glucan 1,3-beta-glucosidase (EC 3.2.1.58); glucan 1,4-beta-glucosidase (EC 3.2.1.74); exo-1,3-1,4-glucanase (EC 3.2.1.-); alphalpha-L-arabinofuranosidase (EC 3.2.1.55).
g9471.t1_1	BAF20066.1	GT47	GT	The long animal heparan synthases are made of two domains. The N-terminal domain, which adds b-1,4-GlcA residues, belongs to family GT47 while the C-terminal domain, which adds a-1,4-GlcNAc residues, belongs to family GT64. The plant homologs, which have a single domain, display various specificities ranging from xyloglucan b-galactosyltransferase to a pectin b-glucuronyltransferase and arabinan …	heparan beta-glucuronyltransferase (EC 2.4.1.225); xyloglucan beta-galactosyltransferase (EC 2.4.1.-); heparan synthase (EC 2.4.1.-); arabinan alphalpha-L-arabinosyltransferase (EC 2.4.2.-).
g182.t1_1	AGE89883.1	AA10	AA
g2144.t1_1	BAL27551.1	GH3	GH		beta-glucosidase (EC 3.2.1.21); xylan 1,4-beta-xylosidase (EC 3.2.1.37); beta-N-acetylhexosaminidase (EC 3.2.1.52); glucan 1,3-beta-glucosidase (EC 3.2.1.58); glucan 1,4-beta-glucosidase (EC 3.2.1.74); exo-1,3-1,4-glucanase (EC 3.2.1.-); alphalpha-L-arabinofuranosidase (EC 3.2.1.55).
g5301.t1_1	CCA69113.1	GH16	GH		xyloglucan:xyloglucosyltransferase (EC 2.4.1.207); keratan-sulfate endo-1,4-beta-galactosidase (EC 3.2.1.103); endo-1,3-beta-glucanase (EC 3.2.1.39); endo-1,3(4)-beta-glucanase (EC 3.2.1.6); licheninase (EC 3.2.1.73); beta-agarase (EC 3.2.1.81); kappa;-carrageenase (EC 3.2.1.83); xyloglucanase (EC 3.2.1.151)
g4132.t1_1	AFR98418.1	CE9	CE		N-acetylglucosamine 6-phosphate deacetylase (EC 3.5.1.25); N-acetylgalactosamine-6-phosphate deacetylase (EC 3.5.1.80).
g9217.t1_1	AID32530.1	GT51	GT	There are two categories of enzymes in this family : monofunctional (just the GT51 module) or bifunctional (GT51 module attached to a penicillin-binding transpeptidase module). These enzymes utilise Und-PP-MurAc-(GlcNAc)-pentapeptide as the sugar donor.	murein polymerase (EC 2.4.1.129).
g10374.t1_1	CAN61695.1	GH28	GH		polygalacturonase (EC 3.2.1.15); exo-polygalacturonase (EC 3.2.1.67); exo-polygalacturonosidase (EC 3.2.1.82); rhamnogalacturonase (EC 3.2.1.-); endo-xylogalacturonan hydrolase (EC 3.2.1.-); rhamnogalacturonan alpha-L-rhamnopyranohydrolase (EC 3.2.1.40)
g5886.t1_1	CAJ58949.1	CBM13	CBM	Previously known as cellulose-binding domain family XIII (CBD XIII).	Modules of approx. 150 residues which always appear as a threefold internal repeat. The only apparent exception to this, xylanase II of Actinomadura sp. FC7 (GenBank U08894), is in fact not completely sequenced. These modules were first identified in several plant lectins such as ricin or agglutinin of Ricinus communis which bind galactose residues. The three-dimensional structure of a plant lect…
g10102.t1_1	ANG86217.1	GH16	GH		xyloglucan:xyloglucosyltransferase (EC 2.4.1.207); keratan-sulfate endo-1,4-beta-galactosidase (EC 3.2.1.103); endo-1,3-beta-glucanase (EC 3.2.1.39); endo-1,3(4)-beta-glucanase (EC 3.2.1.6); licheninase (EC 3.2.1.73); beta-agarase (EC 3.2.1.81); kappa;-carrageenase (EC 3.2.1.83); xyloglucanase (EC 3.2.1.151)
g11816.t1_1	CAM03105.1	CBM6	CBM	Previously known as cellulose-binding domain family VI (CBD VI).	Modules of approx. 120 residues. The cellulose-binding function has been demonstrated in one case on amorphous cellulose and beta-1,4-xylan. Some of these modules also bind beta-1,3-glucan, beta-1,3-1,4-glucan, and beta-1,4-glucan.
g12234.t1_1	CTQ98742.1	CBM2	CBM	Previously known as cellulose-binding domain family II (CBD II).	Modules of approx. 100 residues and which are found in a large number of bacterial enzymes. The cellulose-binding function has been demonstrated in many cases. Several of these modules have been shown to also bind chitin or xylan.
g8835.t1_1	BAF20066.1	GT47	GT	The long animal heparan synthases are made of two domains. The N-terminal domain, which adds b-1,4-GlcA residues, belongs to family GT47 while the C-terminal domain, which adds a-1,4-GlcNAc residues, belongs to family GT64. The plant homologs, which have a single domain, display various specificities ranging from xyloglucan b-galactosyltransferase to a pectin b-glucuronyltransferase and arabinan …	heparan beta-glucuronyltransferase (EC 2.4.1.225); xyloglucan beta-galactosyltransferase (EC 2.4.1.-); heparan synthase (EC 2.4.1.-); arabinan alphalpha-L-arabinosyltransferase (EC 2.4.2.-).
g5214.t1_1	BAF20066.1	GT47	GT	The long animal heparan synthases are made of two domains. The N-terminal domain, which adds b-1,4-GlcA residues, belongs to family GT47 while the C-terminal domain, which adds a-1,4-GlcNAc residues, belongs to family GT64. The plant homologs, which have a single domain, display various specificities ranging from xyloglucan b-galactosyltransferase to a pectin b-glucuronyltransferase and arabinan …	heparan beta-glucuronyltransferase (EC 2.4.1.225); xyloglucan beta-galactosyltransferase (EC 2.4.1.-); heparan synthase (EC 2.4.1.-); arabinan alphalpha-L-arabinosyltransferase (EC 2.4.2.-).
g9653.t1_1	AHV98491.1	CBM32	CBM	Formerly known as X56 modules. Distantly related to CBM6 modules and to Anguilla anguilla agglutinin.	Binding to galactose and lactose has been demonstrated for the module of Micromonospora viridifaciens sialidase (PMID: 16239725). Binding to polygalacturonic acid has been shown for a Yersinia member (PMID: 17292916). Binding to LacNAc (beta-D-galactosyl-1,4-beta-D-N-acetylglucosamine) has been shown for an N-acetylglucosaminidase from Clostridium perfingens (PMID: 16990278).
g12045.t1_1	CAP99581.1	GH28	GH		polygalacturonase (EC 3.2.1.15); exo-polygalacturonase (EC 3.2.1.67); exo-polygalacturonosidase (EC 3.2.1.82); rhamnogalacturonase (EC 3.2.1.-); endo-xylogalacturonan hydrolase (EC 3.2.1.-); rhamnogalacturonan alpha-L-rhamnopyranohydrolase (EC 3.2.1.40)
g11044.t1_1	CCA73277.1	GT33	GT		GDP-Man: chitobiosyldiphosphodolichol beta-mannosyltransferase (EC 2.4.1.142).
g2016.t1_1	BAE92728.1	CE4	CE		acetyl xylan esterase (EC 3.1.1.72); chitin deacetylase (EC 3.5.1.41); chitooligosaccharide deacetylase (EC 3.5.1.-); peptidoglycan GlcNAc deacetylase (EC 3.5.1.-); peptidoglycan N-acetylmuramic acid deacetylase (EC 3.5.1.-).
g3522.t1_1	CCA66516.1	GH3	GH		beta-glucosidase (EC 3.2.1.21); xylan 1,4-beta-xylosidase (EC 3.2.1.37); beta-N-acetylhexosaminidase (EC 3.2.1.52); glucan 1,3-beta-glucosidase (EC 3.2.1.58); glucan 1,4-beta-glucosidase (EC 3.2.1.74); exo-1,3-1,4-glucanase (EC 3.2.1.-); alphalpha-L-arabinofuranosidase (EC 3.2.1.55).
g2188.t1_1	AFA73118.1	GT4	GT		sucrose synthase (EC 2.4.1.13); sucrose-phosphate synthase (EC 2.4.1.14); alpha-glucosyltransferase (EC 2.4.1.52); lipopolysaccharide N-acetylglucosaminyltransferase (EC 2.4.1.56); GDP-Man alpha-mannosyltransferase (EC 2.4.1.-); 1,2-diacylglycerol 3-glucosyltransferase (EC 2.4.1.157); diglucosyl diacylglycerol synthase (EC 2.4.1.208); digalactosyldiacylglycerol synthase (EC 2.4.1.141); trehalose …
g11643.t1_1	BAF20066.1	GT47	GT	The long animal heparan synthases are made of two domains. The N-terminal domain, which adds b-1,4-GlcA residues, belongs to family GT47 while the C-terminal domain, which adds a-1,4-GlcNAc residues, belongs to family GT64. The plant homologs, which have a single domain, display various specificities ranging from xyloglucan b-galactosyltransferase to a pectin b-glucuronyltransferase and arabinan …	heparan beta-glucuronyltransferase (EC 2.4.1.225); xyloglucan beta-galactosyltransferase (EC 2.4.1.-); heparan synthase (EC 2.4.1.-); arabinan alphalpha-L-arabinosyltransferase (EC 2.4.2.-).
g6747.t1_1	CED85313.1	GT20	GT		alpha,alpha-trehalose-phosphate synthase [UDP-forming] (EC 2.4.1.15)
g3741.t1_1	CCA67709.1	GH16	GH		xyloglucan:xyloglucosyltransferase (EC 2.4.1.207); keratan-sulfate endo-1,4-beta-galactosidase (EC 3.2.1.103); endo-1,3-beta-glucanase (EC 3.2.1.39); endo-1,3(4)-beta-glucanase (EC 3.2.1.6); licheninase (EC 3.2.1.73); beta-agarase (EC 3.2.1.81); kappa;-carrageenase (EC 3.2.1.83); xyloglucanase (EC 3.2.1.151)
g8673.t1_1	BAT89458.1	CBM57	CBM		Created from reading Schallus et al (2008) Mol Biol Cell. 19:3404-3414 [PMID: 18524852] and finding related domains attached to various glycosidases.
g389.t1_1	AGZ43825.1	CBM13	CBM	Previously known as cellulose-binding domain family XIII (CBD XIII).	Modules of approx. 150 residues which always appear as a threefold internal repeat. The only apparent exception to this, xylanase II of Actinomadura sp. FC7 (GenBank U08894), is in fact not completely sequenced. These modules were first identified in several plant lectins such as ricin or agglutinin of Ricinus communis which bind galactose residues. The three-dimensional structure of a plant lect…
g3268.t1_1	AFY93865.1	GT2	GT	Distant similarity to families GT12, GT21, GT27, GT55, GT81 etc.	cellulose synthase (EC 2.4.1.12); chitin synthase (EC 2.4.1.16); dolichyl-phosphate beta-D-mannosyltransferase (EC 2.4.1.83); dolichyl-phosphate beta-glucosyltransferase (EC 2.4.1.117); N-acetylglucosaminyltransferase (EC 2.4.1.-); N-acetylgalactosaminyltransferase (EC 2.4.1.-); hyaluronan synthase (EC 2.4.1.212); chitin oligosaccharide synthase (EC 2.4.1.-); beta-1,3-glucan synthase (EC 2.4.1.34…
g5130.t1_1	CAJ58949.1	CBM13	CBM	Previously known as cellulose-binding domain family XIII (CBD XIII).	Modules of approx. 150 residues which always appear as a threefold internal repeat. The only apparent exception to this, xylanase II of Actinomadura sp. FC7 (GenBank U08894), is in fact not completely sequenced. These modules were first identified in several plant lectins such as ricin or agglutinin of Ricinus communis which bind galactose residues. The three-dimensional structure of a plant lect…
g1497.t1_1	BAT00059.1	CBM57	CBM		Created from reading Schallus et al (2008) Mol Biol Cell. 19:3404-3414 [PMID: 18524852] and finding related domains attached to various glycosidases.
g7905.t1_1	ADX07321.1	GH5	GH	formerly known as cellulase family A; Following a recent paper by St John et al. (FEBS Letters, 2010, in press) several GH5 subfamilies have been reassigned to GH30.	chitosanase (EC 3.2.1.132); beta-mannosidase (EC 3.2.1.25); Cellulase (EC 3.2.1.4); glucan 1,3-beta-glucosidase (EC 3.2.1.58); licheninase (EC 3.2.1.73); glucan endo-1,6-beta-glucosidase (EC 3.2.1.75); mannan endo-beta-1,4-mannosidase (EC 3.2.1.78); endo-beta-1,4-xylanase (EC 3.2.1.8); cellulose beta-1,4-cellobiosidase (EC 3.2.1.91); beta-1,3-mannanase (EC 3.2.1.-); xyloglucan-specific endo-beta-…
g301.t1_1	CDR43017.1	GT21	GT	Distant similarity to families GT2, GT12 and GT27	UDP-Glc: ceramide beta-glucosyltransferase (EC 2.4.1.80).
g7203.t1_1	BAF20066.1	GT47	GT	The long animal heparan synthases are made of two domains. The N-terminal domain, which adds b-1,4-GlcA residues, belongs to family GT47 while the C-terminal domain, which adds a-1,4-GlcNAc residues, belongs to family GT64. The plant homologs, which have a single domain, display various specificities ranging from xyloglucan b-galactosyltransferase to a pectin b-glucuronyltransferase and arabinan …	heparan beta-glucuronyltransferase (EC 2.4.1.225); xyloglucan beta-galactosyltransferase (EC 2.4.1.-); heparan synthase (EC 2.4.1.-); arabinan alphalpha-L-arabinosyltransferase (EC 2.4.2.-).
g184.t1_1	CCA73462.1	GH3	GH		beta-glucosidase (EC 3.2.1.21); xylan 1,4-beta-xylosidase (EC 3.2.1.37); beta-N-acetylhexosaminidase (EC 3.2.1.52); glucan 1,3-beta-glucosidase (EC 3.2.1.58); glucan 1,4-beta-glucosidase (EC 3.2.1.74); exo-1,3-1,4-glucanase (EC 3.2.1.-); alphalpha-L-arabinofuranosidase (EC 3.2.1.55).
g8152.t1_1	CCA74280.1	GT24	GT	Distant similarity to family GT8	UDP-Glc: glycoprotein alpha-glucosyltransferase (EC 2.4.1.-).
g9204.t1_1	AMD89422.1	GT4	GT		sucrose synthase (EC 2.4.1.13); sucrose-phosphate synthase (EC 2.4.1.14); alpha-glucosyltransferase (EC 2.4.1.52); lipopolysaccharide N-acetylglucosaminyltransferase (EC 2.4.1.56); GDP-Man alpha-mannosyltransferase (EC 2.4.1.-); 1,2-diacylglycerol 3-glucosyltransferase (EC 2.4.1.157); diglucosyl diacylglycerol synthase (EC 2.4.1.208); digalactosyldiacylglycerol synthase (EC 2.4.1.141); trehalose …
g8490.t1_1	AID59411.1	AA1	AA
g4260.t1_1	CCA19642.1	GT8	GT	Distant similarity to family GT24	lipopolysaccharide alpha-1,3-galactosyltransferase (EC 2.4.1.44); UDP-Glc: (glucosyl)lipopolysaccharide alpha-1,2-glucosyltransferase (EC 2.4.1.-); lipopolysaccharide glucosyltransferase 1 (EC 2.4.1.58); glycogenin glucosyltransferase (EC 2.4.1.186); inositol 1-alpha-galactosyltransferase (galactinol synthase) (EC 2.4.1.123); homogalacturonan alpha-1,4-galacturonosyltransferase (EC 2.4.1.43); UDP…
g448.t1_1	CAN61695.1	GH28	GH		polygalacturonase (EC 3.2.1.15); exo-polygalacturonase (EC 3.2.1.67); exo-polygalacturonosidase (EC 3.2.1.82); rhamnogalacturonase (EC 3.2.1.-); endo-xylogalacturonan hydrolase (EC 3.2.1.-); rhamnogalacturonan alpha-L-rhamnopyranohydrolase (EC 3.2.1.40)
g4275.t1_1	CED82388.1	GT4	GT		sucrose synthase (EC 2.4.1.13); sucrose-phosphate synthase (EC 2.4.1.14); alpha-glucosyltransferase (EC 2.4.1.52); lipopolysaccharide N-acetylglucosaminyltransferase (EC 2.4.1.56); GDP-Man alpha-mannosyltransferase (EC 2.4.1.-); 1,2-diacylglycerol 3-glucosyltransferase (EC 2.4.1.157); diglucosyl diacylglycerol synthase (EC 2.4.1.208); digalactosyldiacylglycerol synthase (EC 2.4.1.141); trehalose …
g1511.t1_1	CCA23362.1	GH0	GH
g6001.t1_1	AJW82040.1	GT20	GT		alpha,alpha-trehalose-phosphate synthase [UDP-forming] (EC 2.4.1.15)
g1155.t1_1	AAO76290.1	GT2	GT	Distant similarity to families GT12, GT21, GT27, GT55, GT81 etc.	cellulose synthase (EC 2.4.1.12); chitin synthase (EC 2.4.1.16); dolichyl-phosphate beta-D-mannosyltransferase (EC 2.4.1.83); dolichyl-phosphate beta-glucosyltransferase (EC 2.4.1.117); N-acetylglucosaminyltransferase (EC 2.4.1.-); N-acetylgalactosaminyltransferase (EC 2.4.1.-); hyaluronan synthase (EC 2.4.1.212); chitin oligosaccharide synthase (EC 2.4.1.-); beta-1,3-glucan synthase (EC 2.4.1.34…
g9937.t1_1	ABZ10271.1	GT2	GT	Distant similarity to families GT12, GT21, GT27, GT55, GT81 etc.	cellulose synthase (EC 2.4.1.12); chitin synthase (EC 2.4.1.16); dolichyl-phosphate beta-D-mannosyltransferase (EC 2.4.1.83); dolichyl-phosphate beta-glucosyltransferase (EC 2.4.1.117); N-acetylglucosaminyltransferase (EC 2.4.1.-); N-acetylgalactosaminyltransferase (EC 2.4.1.-); hyaluronan synthase (EC 2.4.1.212); chitin oligosaccharide synthase (EC 2.4.1.-); beta-1,3-glucan synthase (EC 2.4.1.34…
g6454.t1_1	CCA69113.1	GH16	GH		xyloglucan:xyloglucosyltransferase (EC 2.4.1.207); keratan-sulfate endo-1,4-beta-galactosidase (EC 3.2.1.103); endo-1,3-beta-glucanase (EC 3.2.1.39); endo-1,3(4)-beta-glucanase (EC 3.2.1.6); licheninase (EC 3.2.1.73); beta-agarase (EC 3.2.1.81); kappa;-carrageenase (EC 3.2.1.83); xyloglucanase (EC 3.2.1.151)
g9105.t1_1	EJD50467.1	AA5	AA
g4441.t1_1	EAA61740.1	AA3	AA
g700.t1_1	AGA79320.1	CE8	CE		pectin methylesterase (EC 3.1.1.11).
g1452.t1_1	AIE32906.1	GT51	GT	There are two categories of enzymes in this family : monofunctional (just the GT51 module) or bifunctional (GT51 module attached to a penicillin-binding transpeptidase module). These enzymes utilise Und-PP-MurAc-(GlcNAc)-pentapeptide as the sugar donor.	murein polymerase (EC 2.4.1.129).
g2026.t1_1	KFY84961.1	GH135	GH
g4650.t1_1	CCD48605.1	GH128	GH
g3405.t1_1	CCA70650.1	GT48	GT		1,3-beta-glucan synthase (EC 2.4.1.34)
g4495.t1_1	CCA70650.1	GT48	GT		1,3-beta-glucan synthase (EC 2.4.1.34)
g6892.t1_1	BAF20066.1	GT47	GT	The long animal heparan synthases are made of two domains. The N-terminal domain, which adds b-1,4-GlcA residues, belongs to family GT47 while the C-terminal domain, which adds a-1,4-GlcNAc residues, belongs to family GT64. The plant homologs, which have a single domain, display various specificities ranging from xyloglucan b-galactosyltransferase to a pectin b-glucuronyltransferase and arabinan …	heparan beta-glucuronyltransferase (EC 2.4.1.225); xyloglucan beta-galactosyltransferase (EC 2.4.1.-); heparan synthase (EC 2.4.1.-); arabinan alphalpha-L-arabinosyltransferase (EC 2.4.2.-).
g4950.t1_1	BAE95856.1	GH0	GH
g9775.t1_1	BAF20066.1	GT47	GT	The long animal heparan synthases are made of two domains. The N-terminal domain, which adds b-1,4-GlcA residues, belongs to family GT47 while the C-terminal domain, which adds a-1,4-GlcNAc residues, belongs to family GT64. The plant homologs, which have a single domain, display various specificities ranging from xyloglucan b-galactosyltransferase to a pectin b-glucuronyltransferase and arabinan …	heparan beta-glucuronyltransferase (EC 2.4.1.225); xyloglucan beta-galactosyltransferase (EC 2.4.1.-); heparan synthase (EC 2.4.1.-); arabinan alphalpha-L-arabinosyltransferase (EC 2.4.2.-).
g8340.t1_1	AKA58771.1	GH16	GH		xyloglucan:xyloglucosyltransferase (EC 2.4.1.207); keratan-sulfate endo-1,4-beta-galactosidase (EC 3.2.1.103); endo-1,3-beta-glucanase (EC 3.2.1.39); endo-1,3(4)-beta-glucanase (EC 3.2.1.6); licheninase (EC 3.2.1.73); beta-agarase (EC 3.2.1.81); kappa;-carrageenase (EC 3.2.1.83); xyloglucanase (EC 3.2.1.151)
g6686.t1_1	AGL14357.1	CBM2	CBM	Previously known as cellulose-binding domain family II (CBD II).	Modules of approx. 100 residues and which are found in a large number of bacterial enzymes. The cellulose-binding function has been demonstrated in many cases. Several of these modules have been shown to also bind chitin or xylan.
g4500.t1_1	ABG50779.1	GT2	GT	Distant similarity to families GT12, GT21, GT27, GT55, GT81 etc.	cellulose synthase (EC 2.4.1.12); chitin synthase (EC 2.4.1.16); dolichyl-phosphate beta-D-mannosyltransferase (EC 2.4.1.83); dolichyl-phosphate beta-glucosyltransferase (EC 2.4.1.117); N-acetylglucosaminyltransferase (EC 2.4.1.-); N-acetylgalactosaminyltransferase (EC 2.4.1.-); hyaluronan synthase (EC 2.4.1.212); chitin oligosaccharide synthase (EC 2.4.1.-); beta-1,3-glucan synthase (EC 2.4.1.34…
g7595.t1_1	CBZ54290.1	CBM20	CBM	PDB:1b90	The granular starch-binding function has been demonstrated in several cases. Interact strongly with cyclodextrins. Often designated as starch-binding domains (SBD).
g3164.t1_1	ADL55111.1	GT41	GT		UDP-GlcNAc: peptide beta-N-acetylglucosaminyltransferase (EC 2.4.1.94)
g10494.t1_1	CBZ30033.1	GH85	GH		endo-beta-N-acetylglucosaminidase (EC 3.2.1.96)
g7057.t1_1	BAF20066.1	GT47	GT	The long animal heparan synthases are made of two domains. The N-terminal domain, which adds b-1,4-GlcA residues, belongs to family GT47 while the C-terminal domain, which adds a-1,4-GlcNAc residues, belongs to family GT64. The plant homologs, which have a single domain, display various specificities ranging from xyloglucan b-galactosyltransferase to a pectin b-glucuronyltransferase and arabinan …	heparan beta-glucuronyltransferase (EC 2.4.1.225); xyloglucan beta-galactosyltransferase (EC 2.4.1.-); heparan synthase (EC 2.4.1.-); arabinan alphalpha-L-arabinosyltransferase (EC 2.4.2.-).
g5284.t1_1	ADJ44990.1	CBM2	CBM	Previously known as cellulose-binding domain family II (CBD II).	Modules of approx. 100 residues and which are found in a large number of bacterial enzymes. The cellulose-binding function has been demonstrated in many cases. Several of these modules have been shown to also bind chitin or xylan.
g422.t1_1	CCA67779.1	CBM21	CBM		Modules of approx. 100 residues. The granular starch-binding function has been demonstrated in one case. Sometimes designated as starch-binding domains (SBD).
g3991.t1_1	AJQ92574.1	CBM13	CBM	Previously known as cellulose-binding domain family XIII (CBD XIII).	Modules of approx. 150 residues which always appear as a threefold internal repeat. The only apparent exception to this, xylanase II of Actinomadura sp. FC7 (GenBank U08894), is in fact not completely sequenced. These modules were first identified in several plant lectins such as ricin or agglutinin of Ricinus communis which bind galactose residues. The three-dimensional structure of a plant lect…
g3673.t1_1	CDR37162.1	GT47	GT	The long animal heparan synthases are made of two domains. The N-terminal domain, which adds b-1,4-GlcA residues, belongs to family GT47 while the C-terminal domain, which adds a-1,4-GlcNAc residues, belongs to family GT64. The plant homologs, which have a single domain, display various specificities ranging from xyloglucan b-galactosyltransferase to a pectin b-glucuronyltransferase and arabinan …	heparan beta-glucuronyltransferase (EC 2.4.1.225); xyloglucan beta-galactosyltransferase (EC 2.4.1.-); heparan synthase (EC 2.4.1.-); arabinan alphalpha-L-arabinosyltransferase (EC 2.4.2.-).
g80.t1_1	ABG81487.1	GT31	GT		N-acetyllactosaminide beta-1,3-N-acetylglucosaminyltransferase (EC 2.4.1.149); Glycoprotein-N-acetylgalactosamine 3-beta-galactosyltransferase (EC 2.4.1.122); fucose-specific beta-1,3-N-acetylglucosaminyltransferase (EC 2.4.1.-); globotriosylceramide beta-1,3-GalNAc transferase (EC 2.4.1.79); chondroitin synthase (beta-1,3-GlcUA and beta-1,4-GalNAc transferase (EC 2.4.1.175); chondroitin beta-1,3…
g9181.t1_1	CCD34822.1	CE16	CE	Formerly known as X125 modules; created from Li et al. Appl. Environ. Microbiol., 74:7482-7489 (PMID: 18978092)	acetylesterase (EC 3.1.1.6) active on various carbohydrate acetyl esters
g2562.t1_1	AAW43127.1	GT4	GT		sucrose synthase (EC 2.4.1.13); sucrose-phosphate synthase (EC 2.4.1.14); alpha-glucosyltransferase (EC 2.4.1.52); lipopolysaccharide N-acetylglucosaminyltransferase (EC 2.4.1.56); GDP-Man alpha-mannosyltransferase (EC 2.4.1.-); 1,2-diacylglycerol 3-glucosyltransferase (EC 2.4.1.157); diglucosyl diacylglycerol synthase (EC 2.4.1.208); digalactosyldiacylglycerol synthase (EC 2.4.1.141); trehalose …
g3970.t1_1	CAX51638.1	GH13	GH	New: many members have been assigned to subfamilies as described by Stam et al. (2006) Protein Eng Des Sel. 19, 555-562 (PMID: 17085431)	alpha-amylase (EC 3.2.1.1); pullulanase (EC 3.2.1.41); cyclomaltodextrin glucanotransferase (EC 2.4.1.19); cyclomaltodextrinase (EC 3.2.1.54); trehalose-6-phosphate hydrolase (EC 3.2.1.93); oligo-alpha-glucosidase (EC 3.2.1.10); maltogenic amylase (EC 3.2.1.133); neopullulanase (EC 3.2.1.135); alpha-glucosidase (EC 3.2.1.20); maltotetraose-forming alpha-amylase (EC 3.2.1.60); isoamylase (EC 3.2.1…
g10432.t1_1	ALG09213.1	CBM13	CBM	Previously known as cellulose-binding domain family XIII (CBD XIII).	Modules of approx. 150 residues which always appear as a threefold internal repeat. The only apparent exception to this, xylanase II of Actinomadura sp. FC7 (GenBank U08894), is in fact not completely sequenced. These modules were first identified in several plant lectins such as ricin or agglutinin of Ricinus communis which bind galactose residues. The three-dimensional structure of a plant lect…
g10252.t1_1	AGM46811.1	GH37	GH		alpha,alpha-trehalase (EC 3.2.1.28).
g8163.t1_1	CBZ54290.1	CBM20	CBM	PDB:1b90	The granular starch-binding function has been demonstrated in several cases. Interact strongly with cyclodextrins. Often designated as starch-binding domains (SBD).
g8972.t1_1	CCA66707.1	GT39	GT	These enzymes use dolichol-P-mannose (b-linked) as the sugar donor.	Dol-P-Man: protein alpha-mannosyltransferase (EC 2.4.1.109)
g2972.t1_1	AHG06593.1	GT2	GT	Distant similarity to families GT12, GT21, GT27, GT55, GT81 etc.	cellulose synthase (EC 2.4.1.12); chitin synthase (EC 2.4.1.16); dolichyl-phosphate beta-D-mannosyltransferase (EC 2.4.1.83); dolichyl-phosphate beta-glucosyltransferase (EC 2.4.1.117); N-acetylglucosaminyltransferase (EC 2.4.1.-); N-acetylgalactosaminyltransferase (EC 2.4.1.-); hyaluronan synthase (EC 2.4.1.212); chitin oligosaccharide synthase (EC 2.4.1.-); beta-1,3-glucan synthase (EC 2.4.1.34…
g796.t1_1	CCA72034.1	GH5	GH	formerly known as cellulase family A; Following a recent paper by St John et al. (FEBS Letters, 2010, in press) several GH5 subfamilies have been reassigned to GH30.	chitosanase (EC 3.2.1.132); beta-mannosidase (EC 3.2.1.25); Cellulase (EC 3.2.1.4); glucan 1,3-beta-glucosidase (EC 3.2.1.58); licheninase (EC 3.2.1.73); glucan endo-1,6-beta-glucosidase (EC 3.2.1.75); mannan endo-beta-1,4-mannosidase (EC 3.2.1.78); endo-beta-1,4-xylanase (EC 3.2.1.8); cellulose beta-1,4-cellobiosidase (EC 3.2.1.91); beta-1,3-mannanase (EC 3.2.1.-); xyloglucan-specific endo-beta-…
g6530.t1_1	CCA73290.1	CE0	CE
g8480.t1_1	CED83340.1	GT31	GT		N-acetyllactosaminide beta-1,3-N-acetylglucosaminyltransferase (EC 2.4.1.149); Glycoprotein-N-acetylgalactosamine 3-beta-galactosyltransferase (EC 2.4.1.122); fucose-specific beta-1,3-N-acetylglucosaminyltransferase (EC 2.4.1.-); globotriosylceramide beta-1,3-GalNAc transferase (EC 2.4.1.79); chondroitin synthase (beta-1,3-GlcUA and beta-1,4-GalNAc transferase (EC 2.4.1.175); chondroitin beta-1,3…
g10810.t1_1	ANG86217.1	GH16	GH		xyloglucan:xyloglucosyltransferase (EC 2.4.1.207); keratan-sulfate endo-1,4-beta-galactosidase (EC 3.2.1.103); endo-1,3-beta-glucanase (EC 3.2.1.39); endo-1,3(4)-beta-glucanase (EC 3.2.1.6); licheninase (EC 3.2.1.73); beta-agarase (EC 3.2.1.81); kappa;-carrageenase (EC 3.2.1.83); xyloglucanase (EC 3.2.1.151)
g540.t1_1	CBX99002.1	GH18	GH	Contains chitinases of classes III and V. Contains non-catalytic proteins such as xylanase inhibitor; concanavalin B; narbonin	chitinase (EC 3.2.1.14); endo-beta-N-acetylglucosaminidase (EC 3.2.1.96); xylanase inhibitor; concanavalin B; narbonin
g3497.t1_1	ADX07322.1	GH55	GH		exo-beta-1,3-glucanase (EC 3.2.1.58); endo-beta-1,3-glucanase (EC 3.2.1.39).
g6475.t1_1	ADV25063.1	GH3	GH		beta-glucosidase (EC 3.2.1.21); xylan 1,4-beta-xylosidase (EC 3.2.1.37); beta-N-acetylhexosaminidase (EC 3.2.1.52); glucan 1,3-beta-glucosidase (EC 3.2.1.58); glucan 1,4-beta-glucosidase (EC 3.2.1.74); exo-1,3-1,4-glucanase (EC 3.2.1.-); alphalpha-L-arabinofuranosidase (EC 3.2.1.55).
g11134.t1_1	AJY58099.1	GH32	GH		invertase (EC 3.2.1.26); endo-inulinase (EC 3.2.1.7); beta-2,6-fructan 6-levanbiohydrolase (EC 3.2.1.64); endo-levanase (EC 3.2.1.65); exo-inulinase (EC 3.2.1.80); fructan beta-(2,1)-fructosidase/1-exohydrolase (EC 3.2.1.153); fructan beta-(2,6)-fructosidase/6-exohydrolase (EC 3.2.1.154); sucrose:sucrose 1-fructosyltransferase (EC 2.4.1.99); fructan:fructan 1-fructosyltransferase (EC 2.4.1.100); …
g1803.t1_1	BAF20066.1	GT47	GT	The long animal heparan synthases are made of two domains. The N-terminal domain, which adds b-1,4-GlcA residues, belongs to family GT47 while the C-terminal domain, which adds a-1,4-GlcNAc residues, belongs to family GT64. The plant homologs, which have a single domain, display various specificities ranging from xyloglucan b-galactosyltransferase to a pectin b-glucuronyltransferase and arabinan …	heparan beta-glucuronyltransferase (EC 2.4.1.225); xyloglucan beta-galactosyltransferase (EC 2.4.1.-); heparan synthase (EC 2.4.1.-); arabinan alphalpha-L-arabinosyltransferase (EC 2.4.2.-).
g3327.t1_1	CCA68483.1	GH13	GH	New: many members have been assigned to subfamilies as described by Stam et al. (2006) Protein Eng Des Sel. 19, 555-562 (PMID: 17085431)	alpha-amylase (EC 3.2.1.1); pullulanase (EC 3.2.1.41); cyclomaltodextrin glucanotransferase (EC 2.4.1.19); cyclomaltodextrinase (EC 3.2.1.54); trehalose-6-phosphate hydrolase (EC 3.2.1.93); oligo-alpha-glucosidase (EC 3.2.1.10); maltogenic amylase (EC 3.2.1.133); neopullulanase (EC 3.2.1.135); alpha-glucosidase (EC 3.2.1.20); maltotetraose-forming alpha-amylase (EC 3.2.1.60); isoamylase (EC 3.2.1…
g4227.t1_1	AGL18825.1	CBM32	CBM	Formerly known as X56 modules. Distantly related to CBM6 modules and to Anguilla anguilla agglutinin.	Binding to galactose and lactose has been demonstrated for the module of Micromonospora viridifaciens sialidase (PMID: 16239725). Binding to polygalacturonic acid has been shown for a Yersinia member (PMID: 17292916). Binding to LacNAc (beta-D-galactosyl-1,4-beta-D-N-acetylglucosamine) has been shown for an N-acetylglucosaminidase from Clostridium perfingens (PMID: 16990278).
g7470.t1_1	AEJ35165.1	CBM1	CBM	Previously known as cellulose-binding domain family I (CBD I).	Modules of approx. 40 residues found almost exclusively in fungi. The cellulose-binding function has been demonstrated in many cases, and appears to be mediated by three aromatic residues separated by about 10.4 angstrom and which form a flat surface. The only non-fungal occurence of CBM1 is in an algal non-hydrolytic polysaccharide-binding protein which is composed of four repeated CBM1 modules.…
g1785.t1_1	BAC77594.1	GT0	GT
g3473.t1_1	CDZ98740.1	GH5	GH	formerly known as cellulase family A; Following a recent paper by St John et al. (FEBS Letters, 2010, in press) several GH5 subfamilies have been reassigned to GH30.	chitosanase (EC 3.2.1.132); beta-mannosidase (EC 3.2.1.25); Cellulase (EC 3.2.1.4); glucan 1,3-beta-glucosidase (EC 3.2.1.58); licheninase (EC 3.2.1.73); glucan endo-1,6-beta-glucosidase (EC 3.2.1.75); mannan endo-beta-1,4-mannosidase (EC 3.2.1.78); endo-beta-1,4-xylanase (EC 3.2.1.8); cellulose beta-1,4-cellobiosidase (EC 3.2.1.91); beta-1,3-mannanase (EC 3.2.1.-); xyloglucan-specific endo-beta-…
g6102.t1_1	CCA14548.1	GT2	GT	Distant similarity to families GT12, GT21, GT27, GT55, GT81 etc.	cellulose synthase (EC 2.4.1.12); chitin synthase (EC 2.4.1.16); dolichyl-phosphate beta-D-mannosyltransferase (EC 2.4.1.83); dolichyl-phosphate beta-glucosyltransferase (EC 2.4.1.117); N-acetylglucosaminyltransferase (EC 2.4.1.-); N-acetylgalactosaminyltransferase (EC 2.4.1.-); hyaluronan synthase (EC 2.4.1.212); chitin oligosaccharide synthase (EC 2.4.1.-); beta-1,3-glucan synthase (EC 2.4.1.34…
g2253.t1_1	CAJ58949.1	CBM13	CBM	Previously known as cellulose-binding domain family XIII (CBD XIII).	Modules of approx. 150 residues which always appear as a threefold internal repeat. The only apparent exception to this, xylanase II of Actinomadura sp. FC7 (GenBank U08894), is in fact not completely sequenced. These modules were first identified in several plant lectins such as ricin or agglutinin of Ricinus communis which bind galactose residues. The three-dimensional structure of a plant lect…
g2642.t1_1	BAF20066.1	GT47	GT	The long animal heparan synthases are made of two domains. The N-terminal domain, which adds b-1,4-GlcA residues, belongs to family GT47 while the C-terminal domain, which adds a-1,4-GlcNAc residues, belongs to family GT64. The plant homologs, which have a single domain, display various specificities ranging from xyloglucan b-galactosyltransferase to a pectin b-glucuronyltransferase and arabinan …	heparan beta-glucuronyltransferase (EC 2.4.1.225); xyloglucan beta-galactosyltransferase (EC 2.4.1.-); heparan synthase (EC 2.4.1.-); arabinan alphalpha-L-arabinosyltransferase (EC 2.4.2.-).
g8838.t1_1	CAN65410.1	GH38	GH		alpha-mannosidase (EC 3.2.1.24) ; mannosyl-oligosaccharide alpha-1,3-1,6-mannosidase (EC 3.2.1.114); mannosyl-oligosaccharide alpha-1,3-mannosidase (EC 3.2.1.-)
g11514.t1_1	BAF20066.1	GT47	GT	The long animal heparan synthases are made of two domains. The N-terminal domain, which adds b-1,4-GlcA residues, belongs to family GT47 while the C-terminal domain, which adds a-1,4-GlcNAc residues, belongs to family GT64. The plant homologs, which have a single domain, display various specificities ranging from xyloglucan b-galactosyltransferase to a pectin b-glucuronyltransferase and arabinan …	heparan beta-glucuronyltransferase (EC 2.4.1.225); xyloglucan beta-galactosyltransferase (EC 2.4.1.-); heparan synthase (EC 2.4.1.-); arabinan alphalpha-L-arabinosyltransferase (EC 2.4.2.-).
g4619.t1_1	BAC83070.1	CBM43	CBM	Created after Barral, Suarez, Batanero, Alfonso, Alche, RodrÃ­guez-GarcÃ­a, Villalba, Rivas and RodrÃ­guez (2005) Biochem. J. 390, 77-84 (PMID: 15882149). Formerly known as X8 modules.	Modules of approx. 90-100 residues found at the C-terminus of GH17 or GH72 enzymatic modules and also sometimes isolated. CBM43 modules sometimes carry a C-terminal membrane anchor. The beta-1,3-glucan binding function has been demonstrated with the olive pollen protein Ole e 10.
g419.t1_1	ALB05715.1	GH28	GH		polygalacturonase (EC 3.2.1.15); exo-polygalacturonase (EC 3.2.1.67); exo-polygalacturonosidase (EC 3.2.1.82); rhamnogalacturonase (EC 3.2.1.-); endo-xylogalacturonan hydrolase (EC 3.2.1.-); rhamnogalacturonan alpha-L-rhamnopyranohydrolase (EC 3.2.1.40)
g5561.t1_1	EAA59072.1	AA9	AA
g9515.t1_1	AAR38497.1	GT41	GT		UDP-GlcNAc: peptide beta-N-acetylglucosaminyltransferase (EC 2.4.1.94)
g3953.t1_1	CED84082.1	GH16	GH		xyloglucan:xyloglucosyltransferase (EC 2.4.1.207); keratan-sulfate endo-1,4-beta-galactosidase (EC 3.2.1.103); endo-1,3-beta-glucanase (EC 3.2.1.39); endo-1,3(4)-beta-glucanase (EC 3.2.1.6); licheninase (EC 3.2.1.73); beta-agarase (EC 3.2.1.81); kappa;-carrageenase (EC 3.2.1.83); xyloglucanase (EC 3.2.1.151)
g8046.t1_1	BAF20066.1	GT47	GT	The long animal heparan synthases are made of two domains. The N-terminal domain, which adds b-1,4-GlcA residues, belongs to family GT47 while the C-terminal domain, which adds a-1,4-GlcNAc residues, belongs to family GT64. The plant homologs, which have a single domain, display various specificities ranging from xyloglucan b-galactosyltransferase to a pectin b-glucuronyltransferase and arabinan …	heparan beta-glucuronyltransferase (EC 2.4.1.225); xyloglucan beta-galactosyltransferase (EC 2.4.1.-); heparan synthase (EC 2.4.1.-); arabinan alphalpha-L-arabinosyltransferase (EC 2.4.2.-).
g6028.t1_1	ABX42184.1	GH18	GH	Contains chitinases of classes III and V. Contains non-catalytic proteins such as xylanase inhibitor; concanavalin B; narbonin	chitinase (EC 3.2.1.14); endo-beta-N-acetylglucosaminidase (EC 3.2.1.96); xylanase inhibitor; concanavalin B; narbonin
g7088.t1_1	BAF20066.1	GT47	GT	The long animal heparan synthases are made of two domains. The N-terminal domain, which adds b-1,4-GlcA residues, belongs to family GT47 while the C-terminal domain, which adds a-1,4-GlcNAc residues, belongs to family GT64. The plant homologs, which have a single domain, display various specificities ranging from xyloglucan b-galactosyltransferase to a pectin b-glucuronyltransferase and arabinan …	heparan beta-glucuronyltransferase (EC 2.4.1.225); xyloglucan beta-galactosyltransferase (EC 2.4.1.-); heparan synthase (EC 2.4.1.-); arabinan alphalpha-L-arabinosyltransferase (EC 2.4.2.-).
g759.t1_1	CCA67709.1	GH16	GH		xyloglucan:xyloglucosyltransferase (EC 2.4.1.207); keratan-sulfate endo-1,4-beta-galactosidase (EC 3.2.1.103); endo-1,3-beta-glucanase (EC 3.2.1.39); endo-1,3(4)-beta-glucanase (EC 3.2.1.6); licheninase (EC 3.2.1.73); beta-agarase (EC 3.2.1.81); kappa;-carrageenase (EC 3.2.1.83); xyloglucanase (EC 3.2.1.151)
g7909.t1_1	BAC83070.1	CBM43	CBM	Created after Barral, Suarez, Batanero, Alfonso, Alche, RodrÃ­guez-GarcÃ­a, Villalba, Rivas and RodrÃ­guez (2005) Biochem. J. 390, 77-84 (PMID: 15882149). Formerly known as X8 modules.	Modules of approx. 90-100 residues found at the C-terminus of GH17 or GH72 enzymatic modules and also sometimes isolated. CBM43 modules sometimes carry a C-terminal membrane anchor. The beta-1,3-glucan binding function has been demonstrated with the olive pollen protein Ole e 10.
g9516.t1_1	ACU75807.1	CBM13	CBM	Previously known as cellulose-binding domain family XIII (CBD XIII).	Modules of approx. 150 residues which always appear as a threefold internal repeat. The only apparent exception to this, xylanase II of Actinomadura sp. FC7 (GenBank U08894), is in fact not completely sequenced. These modules were first identified in several plant lectins such as ricin or agglutinin of Ricinus communis which bind galactose residues. The three-dimensional structure of a plant lect…
g6179.t1_1	BAF20066.1	GT47	GT	The long animal heparan synthases are made of two domains. The N-terminal domain, which adds b-1,4-GlcA residues, belongs to family GT47 while the C-terminal domain, which adds a-1,4-GlcNAc residues, belongs to family GT64. The plant homologs, which have a single domain, display various specificities ranging from xyloglucan b-galactosyltransferase to a pectin b-glucuronyltransferase and arabinan …	heparan beta-glucuronyltransferase (EC 2.4.1.225); xyloglucan beta-galactosyltransferase (EC 2.4.1.-); heparan synthase (EC 2.4.1.-); arabinan alphalpha-L-arabinosyltransferase (EC 2.4.2.-).
g608.t1_1	ACN34638.1	CBM48	CBM		Modules of approx. 100 residues with glycogen-binding function, appended to GH13 modules. Also found in the beta subunit (glycogen-binding) of AMP-activated protein kinases (AMPK)
g8971.t1_1	CTQ97946.1	CBM13	CBM	Previously known as cellulose-binding domain family XIII (CBD XIII).	Modules of approx. 150 residues which always appear as a threefold internal repeat. The only apparent exception to this, xylanase II of Actinomadura sp. FC7 (GenBank U08894), is in fact not completely sequenced. These modules were first identified in several plant lectins such as ricin or agglutinin of Ricinus communis which bind galactose residues. The three-dimensional structure of a plant lect…
g7180.t1_1	BAF20066.1	GT47	GT	The long animal heparan synthases are made of two domains. The N-terminal domain, which adds b-1,4-GlcA residues, belongs to family GT47 while the C-terminal domain, which adds a-1,4-GlcNAc residues, belongs to family GT64. The plant homologs, which have a single domain, display various specificities ranging from xyloglucan b-galactosyltransferase to a pectin b-glucuronyltransferase and arabinan …	heparan beta-glucuronyltransferase (EC 2.4.1.225); xyloglucan beta-galactosyltransferase (EC 2.4.1.-); heparan synthase (EC 2.4.1.-); arabinan alphalpha-L-arabinosyltransferase (EC 2.4.2.-).
g153.t1_1	ALC44309.1	GH29	GH		alpha-L-fucosidase (EC 3.2.1.51)
g10101.t1_1	CAN65410.1	GH38	GH		alpha-mannosidase (EC 3.2.1.24) ; mannosyl-oligosaccharide alpha-1,3-1,6-mannosidase (EC 3.2.1.114); mannosyl-oligosaccharide alpha-1,3-mannosidase (EC 3.2.1.-)
g8744.t1_1	CDS13191.1	GH16	GH		xyloglucan:xyloglucosyltransferase (EC 2.4.1.207); keratan-sulfate endo-1,4-beta-galactosidase (EC 3.2.1.103); endo-1,3-beta-glucanase (EC 3.2.1.39); endo-1,3(4)-beta-glucanase (EC 3.2.1.6); licheninase (EC 3.2.1.73); beta-agarase (EC 3.2.1.81); kappa;-carrageenase (EC 3.2.1.83); xyloglucanase (EC 3.2.1.151)
g8636.t1_1	BAF20066.1	GT47	GT	The long animal heparan synthases are made of two domains. The N-terminal domain, which adds b-1,4-GlcA residues, belongs to family GT47 while the C-terminal domain, which adds a-1,4-GlcNAc residues, belongs to family GT64. The plant homologs, which have a single domain, display various specificities ranging from xyloglucan b-galactosyltransferase to a pectin b-glucuronyltransferase and arabinan …	heparan beta-glucuronyltransferase (EC 2.4.1.225); xyloglucan beta-galactosyltransferase (EC 2.4.1.-); heparan synthase (EC 2.4.1.-); arabinan alphalpha-L-arabinosyltransferase (EC 2.4.2.-).
g10847.t1_1	AHH97713.1	CBM2	CBM	Previously known as cellulose-binding domain family II (CBD II).	Modules of approx. 100 residues and which are found in a large number of bacterial enzymes. The cellulose-binding function has been demonstrated in many cases. Several of these modules have been shown to also bind chitin or xylan.
g6082.t1_1	CED82388.1	GT4	GT		sucrose synthase (EC 2.4.1.13); sucrose-phosphate synthase (EC 2.4.1.14); alpha-glucosyltransferase (EC 2.4.1.52); lipopolysaccharide N-acetylglucosaminyltransferase (EC 2.4.1.56); GDP-Man alpha-mannosyltransferase (EC 2.4.1.-); 1,2-diacylglycerol 3-glucosyltransferase (EC 2.4.1.157); diglucosyl diacylglycerol synthase (EC 2.4.1.208); digalactosyldiacylglycerol synthase (EC 2.4.1.141); trehalose …
g4556.t1_1	ADX07321.1	GH5	GH	formerly known as cellulase family A; Following a recent paper by St John et al. (FEBS Letters, 2010, in press) several GH5 subfamilies have been reassigned to GH30.	chitosanase (EC 3.2.1.132); beta-mannosidase (EC 3.2.1.25); Cellulase (EC 3.2.1.4); glucan 1,3-beta-glucosidase (EC 3.2.1.58); licheninase (EC 3.2.1.73); glucan endo-1,6-beta-glucosidase (EC 3.2.1.75); mannan endo-beta-1,4-mannosidase (EC 3.2.1.78); endo-beta-1,4-xylanase (EC 3.2.1.8); cellulose beta-1,4-cellobiosidase (EC 3.2.1.91); beta-1,3-mannanase (EC 3.2.1.-); xyloglucan-specific endo-beta-…
g677.t1_1	AJE41385.1	AA7	AA
g3093.t1_1	AIT18914.1	GH18	GH	Contains chitinases of classes III and V. Contains non-catalytic proteins such as xylanase inhibitor; concanavalin B; narbonin	chitinase (EC 3.2.1.14); endo-beta-N-acetylglucosaminidase (EC 3.2.1.96); xylanase inhibitor; concanavalin B; narbonin
g4703.t1_1	ALJ82899.1	AA3	AA
g727.t1_1	EGX50856.1	CBM13	CBM	Previously known as cellulose-binding domain family XIII (CBD XIII).	Modules of approx. 150 residues which always appear as a threefold internal repeat. The only apparent exception to this, xylanase II of Actinomadura sp. FC7 (GenBank U08894), is in fact not completely sequenced. These modules were first identified in several plant lectins such as ricin or agglutinin of Ricinus communis which bind galactose residues. The three-dimensional structure of a plant lect…
g7354.t1_1	CCA67565.1	GT2	GT	Distant similarity to families GT12, GT21, GT27, GT55, GT81 etc.	cellulose synthase (EC 2.4.1.12); chitin synthase (EC 2.4.1.16); dolichyl-phosphate beta-D-mannosyltransferase (EC 2.4.1.83); dolichyl-phosphate beta-glucosyltransferase (EC 2.4.1.117); N-acetylglucosaminyltransferase (EC 2.4.1.-); N-acetylgalactosaminyltransferase (EC 2.4.1.-); hyaluronan synthase (EC 2.4.1.212); chitin oligosaccharide synthase (EC 2.4.1.-); beta-1,3-glucan synthase (EC 2.4.1.34…
g10456.t1_1	BAF20066.1	GT47	GT	The long animal heparan synthases are made of two domains. The N-terminal domain, which adds b-1,4-GlcA residues, belongs to family GT47 while the C-terminal domain, which adds a-1,4-GlcNAc residues, belongs to family GT64. The plant homologs, which have a single domain, display various specificities ranging from xyloglucan b-galactosyltransferase to a pectin b-glucuronyltransferase and arabinan …	heparan beta-glucuronyltransferase (EC 2.4.1.225); xyloglucan beta-galactosyltransferase (EC 2.4.1.-); heparan synthase (EC 2.4.1.-); arabinan alphalpha-L-arabinosyltransferase (EC 2.4.2.-).
g4687.t1_1	CBX99002.1	GH18	GH	Contains chitinases of classes III and V. Contains non-catalytic proteins such as xylanase inhibitor; concanavalin B; narbonin	chitinase (EC 3.2.1.14); endo-beta-N-acetylglucosaminidase (EC 3.2.1.96); xylanase inhibitor; concanavalin B; narbonin
g9869.t1_1	CED84003.1	GH16	GH		xyloglucan:xyloglucosyltransferase (EC 2.4.1.207); keratan-sulfate endo-1,4-beta-galactosidase (EC 3.2.1.103); endo-1,3-beta-glucanase (EC 3.2.1.39); endo-1,3(4)-beta-glucanase (EC 3.2.1.6); licheninase (EC 3.2.1.73); beta-agarase (EC 3.2.1.81); kappa;-carrageenase (EC 3.2.1.83); xyloglucanase (EC 3.2.1.151)
g4848.t1_1	BAF20066.1	GT47	GT	The long animal heparan synthases are made of two domains. The N-terminal domain, which adds b-1,4-GlcA residues, belongs to family GT47 while the C-terminal domain, which adds a-1,4-GlcNAc residues, belongs to family GT64. The plant homologs, which have a single domain, display various specificities ranging from xyloglucan b-galactosyltransferase to a pectin b-glucuronyltransferase and arabinan …	heparan beta-glucuronyltransferase (EC 2.4.1.225); xyloglucan beta-galactosyltransferase (EC 2.4.1.-); heparan synthase (EC 2.4.1.-); arabinan alphalpha-L-arabinosyltransferase (EC 2.4.2.-).
g10447.t1_1	CBX99002.1	GH18	GH	Contains chitinases of classes III and V. Contains non-catalytic proteins such as xylanase inhibitor; concanavalin B; narbonin	chitinase (EC 3.2.1.14); endo-beta-N-acetylglucosaminidase (EC 3.2.1.96); xylanase inhibitor; concanavalin B; narbonin
g396.t1_1	ACJ72161.1	GT1	GT	Distantly related to family GT28; several members of this family are made of two subunits (for instance Alg13 and Alg14 in Saccharomyces); the complete enzyme has been reconstituted whenever possible, and appears with the two subunit names separated by a + sign and with the N-terminal subunit followed by the C-terminal one	UDP-glucuronosyltransferase (EC 2.4.1.17); 2-hydroxyacylsphingosine 1-beta-galactosyltransferase (EC 2.4.1.45); N-acylsphingosine galactosyltransferase (EC 2.4.1.47); flavonol 3-O-glucosyltransferase (EC 2.4.1.91); indole-3-acetate beta-glucosyltransferase (EC 2.4.1.121); sterol glucosyltransferase (EC 2.4.1.173); ecdysteroid UDP-glucosyltransferase (EC 2.4.1.-); zeaxanthin glucosyltransferase (E…
g10401.t1_1	BAF20066.1	GT47	GT	The long animal heparan synthases are made of two domains. The N-terminal domain, which adds b-1,4-GlcA residues, belongs to family GT47 while the C-terminal domain, which adds a-1,4-GlcNAc residues, belongs to family GT64. The plant homologs, which have a single domain, display various specificities ranging from xyloglucan b-galactosyltransferase to a pectin b-glucuronyltransferase and arabinan …	heparan beta-glucuronyltransferase (EC 2.4.1.225); xyloglucan beta-galactosyltransferase (EC 2.4.1.-); heparan synthase (EC 2.4.1.-); arabinan alphalpha-L-arabinosyltransferase (EC 2.4.2.-).
g10064.t1_1	ADK30104.1	CE9	CE		N-acetylglucosamine 6-phosphate deacetylase (EC 3.5.1.25); N-acetylgalactosamine-6-phosphate deacetylase (EC 3.5.1.80).
g8930.t1_1	BAF20066.1	GT47	GT	The long animal heparan synthases are made of two domains. The N-terminal domain, which adds b-1,4-GlcA residues, belongs to family GT47 while the C-terminal domain, which adds a-1,4-GlcNAc residues, belongs to family GT64. The plant homologs, which have a single domain, display various specificities ranging from xyloglucan b-galactosyltransferase to a pectin b-glucuronyltransferase and arabinan …	heparan beta-glucuronyltransferase (EC 2.4.1.225); xyloglucan beta-galactosyltransferase (EC 2.4.1.-); heparan synthase (EC 2.4.1.-); arabinan alphalpha-L-arabinosyltransferase (EC 2.4.2.-).
g7535.t1_1	AIN46699.1	AA7	AA
g2039.t1_1	AAM22492.1	GH9	GH	formerly known as cellulase family E.	endoglucanase (EC 3.2.1.4); cellobiohydrolase (EC 3.2.1.91); beta-glucosidase (EC 3.2.1.21); exo-beta-glucosaminidase (EC 3.2.1.165)
g1381.t1_1	BAF20066.1	GT47	GT	The long animal heparan synthases are made of two domains. The N-terminal domain, which adds b-1,4-GlcA residues, belongs to family GT47 while the C-terminal domain, which adds a-1,4-GlcNAc residues, belongs to family GT64. The plant homologs, which have a single domain, display various specificities ranging from xyloglucan b-galactosyltransferase to a pectin b-glucuronyltransferase and arabinan …	heparan beta-glucuronyltransferase (EC 2.4.1.225); xyloglucan beta-galactosyltransferase (EC 2.4.1.-); heparan synthase (EC 2.4.1.-); arabinan alphalpha-L-arabinosyltransferase (EC 2.4.2.-).
g391.t1_1	BAF41225.1	GT2	GT	Distant similarity to families GT12, GT21, GT27, GT55, GT81 etc.	cellulose synthase (EC 2.4.1.12); chitin synthase (EC 2.4.1.16); dolichyl-phosphate beta-D-mannosyltransferase (EC 2.4.1.83); dolichyl-phosphate beta-glucosyltransferase (EC 2.4.1.117); N-acetylglucosaminyltransferase (EC 2.4.1.-); N-acetylgalactosaminyltransferase (EC 2.4.1.-); hyaluronan synthase (EC 2.4.1.212); chitin oligosaccharide synthase (EC 2.4.1.-); beta-1,3-glucan synthase (EC 2.4.1.34…
g4299.t1_1	BAF20066.1	GT47	GT	The long animal heparan synthases are made of two domains. The N-terminal domain, which adds b-1,4-GlcA residues, belongs to family GT47 while the C-terminal domain, which adds a-1,4-GlcNAc residues, belongs to family GT64. The plant homologs, which have a single domain, display various specificities ranging from xyloglucan b-galactosyltransferase to a pectin b-glucuronyltransferase and arabinan …	heparan beta-glucuronyltransferase (EC 2.4.1.225); xyloglucan beta-galactosyltransferase (EC 2.4.1.-); heparan synthase (EC 2.4.1.-); arabinan alphalpha-L-arabinosyltransferase (EC 2.4.2.-).
g1003.t1_1	CAZ31460.1	GH47	GH		alpha-mannosidase (EC 3.2.1.113)
g749.t1_1	CCA67709.1	GH16	GH		xyloglucan:xyloglucosyltransferase (EC 2.4.1.207); keratan-sulfate endo-1,4-beta-galactosidase (EC 3.2.1.103); endo-1,3-beta-glucanase (EC 3.2.1.39); endo-1,3(4)-beta-glucanase (EC 3.2.1.6); licheninase (EC 3.2.1.73); beta-agarase (EC 3.2.1.81); kappa;-carrageenase (EC 3.2.1.83); xyloglucanase (EC 3.2.1.151)
g1095.t1_1	CCA72135.1	GT59	GT	These enzymes use dolichol-P-glucose as the sugar donor.	Dol-P-Glc: Glc2Man9GlcNAc2-PP-Dol alpha-1,2-glucosyltransferase (EC 2.4.1.-)
g8743.t1_1	AID59412.1	AA1	AA
g11112.t1_1	BAF20066.1	GT47	GT	The long animal heparan synthases are made of two domains. The N-terminal domain, which adds b-1,4-GlcA residues, belongs to family GT47 while the C-terminal domain, which adds a-1,4-GlcNAc residues, belongs to family GT64. The plant homologs, which have a single domain, display various specificities ranging from xyloglucan b-galactosyltransferase to a pectin b-glucuronyltransferase and arabinan …	heparan beta-glucuronyltransferase (EC 2.4.1.225); xyloglucan beta-galactosyltransferase (EC 2.4.1.-); heparan synthase (EC 2.4.1.-); arabinan alphalpha-L-arabinosyltransferase (EC 2.4.2.-).
g9522.t1_1	ACU72498.1	GH39	GH		alpha-L-iduronidase (EC 3.2.1.76); beta-xylosidase (EC 3.2.1.37).
g4474.t1_1	ACJ72161.1	GT1	GT	Distantly related to family GT28; several members of this family are made of two subunits (for instance Alg13 and Alg14 in Saccharomyces); the complete enzyme has been reconstituted whenever possible, and appears with the two subunit names separated by a + sign and with the N-terminal subunit followed by the C-terminal one	UDP-glucuronosyltransferase (EC 2.4.1.17); 2-hydroxyacylsphingosine 1-beta-galactosyltransferase (EC 2.4.1.45); N-acylsphingosine galactosyltransferase (EC 2.4.1.47); flavonol 3-O-glucosyltransferase (EC 2.4.1.91); indole-3-acetate beta-glucosyltransferase (EC 2.4.1.121); sterol glucosyltransferase (EC 2.4.1.173); ecdysteroid UDP-glucosyltransferase (EC 2.4.1.-); zeaxanthin glucosyltransferase (E…
g9817.t1_1	BAF20066.1	GT47	GT	The long animal heparan synthases are made of two domains. The N-terminal domain, which adds b-1,4-GlcA residues, belongs to family GT47 while the C-terminal domain, which adds a-1,4-GlcNAc residues, belongs to family GT64. The plant homologs, which have a single domain, display various specificities ranging from xyloglucan b-galactosyltransferase to a pectin b-glucuronyltransferase and arabinan …	heparan beta-glucuronyltransferase (EC 2.4.1.225); xyloglucan beta-galactosyltransferase (EC 2.4.1.-); heparan synthase (EC 2.4.1.-); arabinan alphalpha-L-arabinosyltransferase (EC 2.4.2.-).
g6824.t1_1	CCA66496.1	GT35	GT	NULL	glycogen or starch phosphorylase (EC 2.4.1.1).
g11008.t1_1	AFK91530.1	AA2	AA
g4938.t1_1	BAE87009.1	GH1	GH		beta-glucosidase (EC 3.2.1.21); beta-galactosidase (EC 3.2.1.23); beta-mannosidase (EC 3.2.1.25); beta-glucuronidase (EC 3.2.1.31); beta-D-fucosidase (EC 3.2.1.38); phlorizin hydrolase (EC 3.2.1.62); exo-beta-1,4-glucanase (EC 3.2.1.74); 6-phospho-beta-galactosidase (EC 3.2.1.85); 6-phospho-beta-glucosidase (EC 3.2.1.86); strictosidine beta-glucosidase (EC 3.2.1.105); lactase (EC 3.2.1.108); amyg…
g987.t1_1	AIG77211.1	CBM2	CBM	Previously known as cellulose-binding domain family II (CBD II).	Modules of approx. 100 residues and which are found in a large number of bacterial enzymes. The cellulose-binding function has been demonstrated in many cases. Several of these modules have been shown to also bind chitin or xylan.
g5600.t1_1	CCA73562.1	GH5	GH	formerly known as cellulase family A; Following a recent paper by St John et al. (FEBS Letters, 2010, in press) several GH5 subfamilies have been reassigned to GH30.	chitosanase (EC 3.2.1.132); beta-mannosidase (EC 3.2.1.25); Cellulase (EC 3.2.1.4); glucan 1,3-beta-glucosidase (EC 3.2.1.58); licheninase (EC 3.2.1.73); glucan endo-1,6-beta-glucosidase (EC 3.2.1.75); mannan endo-beta-1,4-mannosidase (EC 3.2.1.78); endo-beta-1,4-xylanase (EC 3.2.1.8); cellulose beta-1,4-cellobiosidase (EC 3.2.1.91); beta-1,3-mannanase (EC 3.2.1.-); xyloglucan-specific endo-beta-…
g8343.t1_1	AGE89883.1	AA10	AA
g359.t1_1	EAA31326.1	GH71	GH		alpha-1,3-glucanase (EC 3.2.1.59).
g2345.t1_1	CED85243.1	GT57	GT	These enzymes use dolichol-P-glucose as the sugar donor.	Dol-P-Glc: alpha-1,3-glucosyltransferase (EC 2.4.1.-)
g2143.t1_1	CDR42254.1	GH3	GH		beta-glucosidase (EC 3.2.1.21); xylan 1,4-beta-xylosidase (EC 3.2.1.37); beta-N-acetylhexosaminidase (EC 3.2.1.52); glucan 1,3-beta-glucosidase (EC 3.2.1.58); glucan 1,4-beta-glucosidase (EC 3.2.1.74); exo-1,3-1,4-glucanase (EC 3.2.1.-); alphalpha-L-arabinofuranosidase (EC 3.2.1.55).
g5339.t1_1	EAA65303.1	GT0	GT
g9329.t1_1	CCA67817.1	GH16	GH		xyloglucan:xyloglucosyltransferase (EC 2.4.1.207); keratan-sulfate endo-1,4-beta-galactosidase (EC 3.2.1.103); endo-1,3-beta-glucanase (EC 3.2.1.39); endo-1,3(4)-beta-glucanase (EC 3.2.1.6); licheninase (EC 3.2.1.73); beta-agarase (EC 3.2.1.81); kappa;-carrageenase (EC 3.2.1.83); xyloglucanase (EC 3.2.1.151)
g1295.t1_1	BAF20066.1	GT47	GT	The long animal heparan synthases are made of two domains. The N-terminal domain, which adds b-1,4-GlcA residues, belongs to family GT47 while the C-terminal domain, which adds a-1,4-GlcNAc residues, belongs to family GT64. The plant homologs, which have a single domain, display various specificities ranging from xyloglucan b-galactosyltransferase to a pectin b-glucuronyltransferase and arabinan …	heparan beta-glucuronyltransferase (EC 2.4.1.225); xyloglucan beta-galactosyltransferase (EC 2.4.1.-); heparan synthase (EC 2.4.1.-); arabinan alphalpha-L-arabinosyltransferase (EC 2.4.2.-).
g8614.t1_1	CAJ58949.1	CBM13	CBM	Previously known as cellulose-binding domain family XIII (CBD XIII).	Modules of approx. 150 residues which always appear as a threefold internal repeat. The only apparent exception to this, xylanase II of Actinomadura sp. FC7 (GenBank U08894), is in fact not completely sequenced. These modules were first identified in several plant lectins such as ricin or agglutinin of Ricinus communis which bind galactose residues. The three-dimensional structure of a plant lect…
g5344.t1_1	AEO58207.1	CBM1	CBM	Previously known as cellulose-binding domain family I (CBD I).	Modules of approx. 40 residues found almost exclusively in fungi. The cellulose-binding function has been demonstrated in many cases, and appears to be mediated by three aromatic residues separated by about 10.4 angstrom and which form a flat surface. The only non-fungal occurence of CBM1 is in an algal non-hydrolytic polysaccharide-binding protein which is composed of four repeated CBM1 modules.…
g2352.t1_1	AHH96680.1	CBM13	CBM	Previously known as cellulose-binding domain family XIII (CBD XIII).	Modules of approx. 150 residues which always appear as a threefold internal repeat. The only apparent exception to this, xylanase II of Actinomadura sp. FC7 (GenBank U08894), is in fact not completely sequenced. These modules were first identified in several plant lectins such as ricin or agglutinin of Ricinus communis which bind galactose residues. The three-dimensional structure of a plant lect…
g11510.t1_1	BAF20066.1	GT47	GT	The long animal heparan synthases are made of two domains. The N-terminal domain, which adds b-1,4-GlcA residues, belongs to family GT47 while the C-terminal domain, which adds a-1,4-GlcNAc residues, belongs to family GT64. The plant homologs, which have a single domain, display various specificities ranging from xyloglucan b-galactosyltransferase to a pectin b-glucuronyltransferase and arabinan …	heparan beta-glucuronyltransferase (EC 2.4.1.225); xyloglucan beta-galactosyltransferase (EC 2.4.1.-); heparan synthase (EC 2.4.1.-); arabinan alphalpha-L-arabinosyltransferase (EC 2.4.2.-).
g2778.t1_1	AAW42995.1	GT4	GT		sucrose synthase (EC 2.4.1.13); sucrose-phosphate synthase (EC 2.4.1.14); alpha-glucosyltransferase (EC 2.4.1.52); lipopolysaccharide N-acetylglucosaminyltransferase (EC 2.4.1.56); GDP-Man alpha-mannosyltransferase (EC 2.4.1.-); 1,2-diacylglycerol 3-glucosyltransferase (EC 2.4.1.157); diglucosyl diacylglycerol synthase (EC 2.4.1.208); digalactosyldiacylglycerol synthase (EC 2.4.1.141); trehalose …
g7467.t1_1	CED85556.1	AA3	AA
g167.t1_1	AFO72234.1	AA9	AA
g852.t1_1	CUR50868.1	GT66	GT	These enzymes utilise an oligosaccharide-PP-dolichol as the donor	Dol-PP-alpha-oligosaccharide: protein beta-oligosaccharyltransferase (EC 2.4.1.119)
g9261.t1_1	ADZ98860.1	GH43	GH		beta-xylosidase (EC 3.2.1.37); beta-1,3-xylosidase (EC 3.2.1.-); alpha-L-arabinofuranosidase (EC 3.2.1.55); arabinanase (EC 3.2.1.99); xylanase (EC 3.2.1.8); galactan 1,3-beta-galactosidase (EC 3.2.1.145)
g11376.t1_1	AHH97713.1	CBM2	CBM	Previously known as cellulose-binding domain family II (CBD II).	Modules of approx. 100 residues and which are found in a large number of bacterial enzymes. The cellulose-binding function has been demonstrated in many cases. Several of these modules have been shown to also bind chitin or xylan.
g1617.t1_1	ANB12660.1	GH3	GH		beta-glucosidase (EC 3.2.1.21); xylan 1,4-beta-xylosidase (EC 3.2.1.37); beta-N-acetylhexosaminidase (EC 3.2.1.52); glucan 1,3-beta-glucosidase (EC 3.2.1.58); glucan 1,4-beta-glucosidase (EC 3.2.1.74); exo-1,3-1,4-glucanase (EC 3.2.1.-); alphalpha-L-arabinofuranosidase (EC 3.2.1.55).
g4040.t1_1	CDS04937.1	GH18	GH	Contains chitinases of classes III and V. Contains non-catalytic proteins such as xylanase inhibitor; concanavalin B; narbonin	chitinase (EC 3.2.1.14); endo-beta-N-acetylglucosaminidase (EC 3.2.1.96); xylanase inhibitor; concanavalin B; narbonin
g11001.t1_1	ALS55547.1	GH31	GH		alpha-glucosidase (EC 3.2.1.20); alpha-1,3-glucosidase (EC 3.2.1.84); sucrase-isomaltase (EC 3.2.1.48) (EC 3.2.1.10); alpha-xylosidase (EC 3.2.1.-); alpha-glucan lyase (EC 4.2.2.13); isomaltosyltransferase (EC 2.4.1.-).
g10140.t1_1	CTQ98742.1	CBM2	CBM	Previously known as cellulose-binding domain family II (CBD II).	Modules of approx. 100 residues and which are found in a large number of bacterial enzymes. The cellulose-binding function has been demonstrated in many cases. Several of these modules have been shown to also bind chitin or xylan.
g11817.t1_1	XP_361931.1	CBM66	CBM
g7231.t1_1	CBD31831.1	GT1	GT	Distantly related to family GT28; several members of this family are made of two subunits (for instance Alg13 and Alg14 in Saccharomyces); the complete enzyme has been reconstituted whenever possible, and appears with the two subunit names separated by a + sign and with the N-terminal subunit followed by the C-terminal one	UDP-glucuronosyltransferase (EC 2.4.1.17); 2-hydroxyacylsphingosine 1-beta-galactosyltransferase (EC 2.4.1.45); N-acylsphingosine galactosyltransferase (EC 2.4.1.47); flavonol 3-O-glucosyltransferase (EC 2.4.1.91); indole-3-acetate beta-glucosyltransferase (EC 2.4.1.121); sterol glucosyltransferase (EC 2.4.1.173); ecdysteroid UDP-glucosyltransferase (EC 2.4.1.-); zeaxanthin glucosyltransferase (E…
g3229.t1_1	CEF62298.1	GT4	GT		sucrose synthase (EC 2.4.1.13); sucrose-phosphate synthase (EC 2.4.1.14); alpha-glucosyltransferase (EC 2.4.1.52); lipopolysaccharide N-acetylglucosaminyltransferase (EC 2.4.1.56); GDP-Man alpha-mannosyltransferase (EC 2.4.1.-); 1,2-diacylglycerol 3-glucosyltransferase (EC 2.4.1.157); diglucosyl diacylglycerol synthase (EC 2.4.1.208); digalactosyldiacylglycerol synthase (EC 2.4.1.141); trehalose …
g959.t1_1	CAA63536.1	GH5	GH	formerly known as cellulase family A; Following a recent paper by St John et al. (FEBS Letters, 2010, in press) several GH5 subfamilies have been reassigned to GH30.	chitosanase (EC 3.2.1.132); beta-mannosidase (EC 3.2.1.25); Cellulase (EC 3.2.1.4); glucan 1,3-beta-glucosidase (EC 3.2.1.58); licheninase (EC 3.2.1.73); glucan endo-1,6-beta-glucosidase (EC 3.2.1.75); mannan endo-beta-1,4-mannosidase (EC 3.2.1.78); endo-beta-1,4-xylanase (EC 3.2.1.8); cellulose beta-1,4-cellobiosidase (EC 3.2.1.91); beta-1,3-mannanase (EC 3.2.1.-); xyloglucan-specific endo-beta-…
g4584.t1_1	CDZ96241.1	GT15	GT		glycolipid 2-alpha-mannosyltransferase (EC 2.4.1.131); GDP-Man: alpha-1,2-mannosyltransferase (EC 2.4.1.-).
g2675.t1_1	CBX99002.1	GH18	GH	Contains chitinases of classes III and V. Contains non-catalytic proteins such as xylanase inhibitor; concanavalin B; narbonin	chitinase (EC 3.2.1.14); endo-beta-N-acetylglucosaminidase (EC 3.2.1.96); xylanase inhibitor; concanavalin B; narbonin
g1533.t1_1	AEJ07894.1	GT1	GT	Distantly related to family GT28; several members of this family are made of two subunits (for instance Alg13 and Alg14 in Saccharomyces); the complete enzyme has been reconstituted whenever possible, and appears with the two subunit names separated by a + sign and with the N-terminal subunit followed by the C-terminal one	UDP-glucuronosyltransferase (EC 2.4.1.17); 2-hydroxyacylsphingosine 1-beta-galactosyltransferase (EC 2.4.1.45); N-acylsphingosine galactosyltransferase (EC 2.4.1.47); flavonol 3-O-glucosyltransferase (EC 2.4.1.91); indole-3-acetate beta-glucosyltransferase (EC 2.4.1.121); sterol glucosyltransferase (EC 2.4.1.173); ecdysteroid UDP-glucosyltransferase (EC 2.4.1.-); zeaxanthin glucosyltransferase (E…
g5109.t1_1	CAZ33309.1	GT7	GT		lactose synthase (EC 2.4.1.22); beta-N-acetylglucosaminyl-glycopeptide beta-1,4-galactosyltransferase (EC 2.4.1.38); N-acetyllactosamine synthase (EC 2.4.1.90); beta-1,4-N-acetylglucosaminyltransferase (EC 2.4.1.-); xylosylprotein beta-4-galactosyltransferase (EC 2.4.1.133)
g1315.t1_1	AII12421.1	CBM50	CBM	Also known as LysM domains	Modules of approx. 50 residues found attached to various enzymes from families GH18, GH19, GH23, GH24, GH25 and GH73, i.e. enzymes cleaving either chitin or peptidoglycan. Binding to chitopentaose demonstrated in the case of Pteris ryukyuensis chitinase A [Ohnuma T et al. (2008) J. Biol. Chem. 283:5178-87 (PMID: 18083709)]. CBM50 modules are also found in a multitude of other enzymes targeting th…
g9785.t1_1	ANG86217.1	GH16	GH		xyloglucan:xyloglucosyltransferase (EC 2.4.1.207); keratan-sulfate endo-1,4-beta-galactosidase (EC 3.2.1.103); endo-1,3-beta-glucanase (EC 3.2.1.39); endo-1,3(4)-beta-glucanase (EC 3.2.1.6); licheninase (EC 3.2.1.73); beta-agarase (EC 3.2.1.81); kappa;-carrageenase (EC 3.2.1.83); xyloglucanase (EC 3.2.1.151)
g8832.t1_1	BAF20066.1	GT47	GT	The long animal heparan synthases are made of two domains. The N-terminal domain, which adds b-1,4-GlcA residues, belongs to family GT47 while the C-terminal domain, which adds a-1,4-GlcNAc residues, belongs to family GT64. The plant homologs, which have a single domain, display various specificities ranging from xyloglucan b-galactosyltransferase to a pectin b-glucuronyltransferase and arabinan …	heparan beta-glucuronyltransferase (EC 2.4.1.225); xyloglucan beta-galactosyltransferase (EC 2.4.1.-); heparan synthase (EC 2.4.1.-); arabinan alphalpha-L-arabinosyltransferase (EC 2.4.2.-).
g4931.t1_1	AKE28372.1	GH109	GH	Created following Liu et al. (2007) Nature Biotechnol 25:454-64 (PMID: 17401360); the enzymes in this family display an unusual mechanism involving NAD+	alpha-N-acetylgalactosaminidase (EC 3.2.1.49)
g10879.t1_1	CAN65410.1	GH38	GH		alpha-mannosidase (EC 3.2.1.24) ; mannosyl-oligosaccharide alpha-1,3-1,6-mannosidase (EC 3.2.1.114); mannosyl-oligosaccharide alpha-1,3-mannosidase (EC 3.2.1.-)
g9429.t1_1	CDI52576.1	AA3	AA
g1952.t1_1	CCA70258.1	GH128	GH
g1223.t1_1	ALJ82899.1	AA3	AA
g847.t1_1	ADC49105.1	GT2	GT	Distant similarity to families GT12, GT21, GT27, GT55, GT81 etc.	cellulose synthase (EC 2.4.1.12); chitin synthase (EC 2.4.1.16); dolichyl-phosphate beta-D-mannosyltransferase (EC 2.4.1.83); dolichyl-phosphate beta-glucosyltransferase (EC 2.4.1.117); N-acetylglucosaminyltransferase (EC 2.4.1.-); N-acetylgalactosaminyltransferase (EC 2.4.1.-); hyaluronan synthase (EC 2.4.1.212); chitin oligosaccharide synthase (EC 2.4.1.-); beta-1,3-glucan synthase (EC 2.4.1.34…
g9690.t1_1	BAF76741.1	GT2	GT	Distant similarity to families GT12, GT21, GT27, GT55, GT81 etc.	cellulose synthase (EC 2.4.1.12); chitin synthase (EC 2.4.1.16); dolichyl-phosphate beta-D-mannosyltransferase (EC 2.4.1.83); dolichyl-phosphate beta-glucosyltransferase (EC 2.4.1.117); N-acetylglucosaminyltransferase (EC 2.4.1.-); N-acetylgalactosaminyltransferase (EC 2.4.1.-); hyaluronan synthase (EC 2.4.1.212); chitin oligosaccharide synthase (EC 2.4.1.-); beta-1,3-glucan synthase (EC 2.4.1.34…
g4903.t1_1	AID59412.1	AA1	AA
g3035.t1_1	ABL67526.1	GH3	GH		beta-glucosidase (EC 3.2.1.21); xylan 1,4-beta-xylosidase (EC 3.2.1.37); beta-N-acetylhexosaminidase (EC 3.2.1.52); glucan 1,3-beta-glucosidase (EC 3.2.1.58); glucan 1,4-beta-glucosidase (EC 3.2.1.74); exo-1,3-1,4-glucanase (EC 3.2.1.-); alphalpha-L-arabinofuranosidase (EC 3.2.1.55).
g376.t1_1	ADN17640.1	GT2	GT	Distant similarity to families GT12, GT21, GT27, GT55, GT81 etc.	cellulose synthase (EC 2.4.1.12); chitin synthase (EC 2.4.1.16); dolichyl-phosphate beta-D-mannosyltransferase (EC 2.4.1.83); dolichyl-phosphate beta-glucosyltransferase (EC 2.4.1.117); N-acetylglucosaminyltransferase (EC 2.4.1.-); N-acetylgalactosaminyltransferase (EC 2.4.1.-); hyaluronan synthase (EC 2.4.1.212); chitin oligosaccharide synthase (EC 2.4.1.-); beta-1,3-glucan synthase (EC 2.4.1.34…
g10453.t1_1	CAN61695.1	GH28	GH		polygalacturonase (EC 3.2.1.15); exo-polygalacturonase (EC 3.2.1.67); exo-polygalacturonosidase (EC 3.2.1.82); rhamnogalacturonase (EC 3.2.1.-); endo-xylogalacturonan hydrolase (EC 3.2.1.-); rhamnogalacturonan alpha-L-rhamnopyranohydrolase (EC 3.2.1.40)
g2745.t1_1	ADV21054.1	GH28	GH		polygalacturonase (EC 3.2.1.15); exo-polygalacturonase (EC 3.2.1.67); exo-polygalacturonosidase (EC 3.2.1.82); rhamnogalacturonase (EC 3.2.1.-); endo-xylogalacturonan hydrolase (EC 3.2.1.-); rhamnogalacturonan alpha-L-rhamnopyranohydrolase (EC 3.2.1.40)
g9494.t1_1	CED82388.1	GT4	GT		sucrose synthase (EC 2.4.1.13); sucrose-phosphate synthase (EC 2.4.1.14); alpha-glucosyltransferase (EC 2.4.1.52); lipopolysaccharide N-acetylglucosaminyltransferase (EC 2.4.1.56); GDP-Man alpha-mannosyltransferase (EC 2.4.1.-); 1,2-diacylglycerol 3-glucosyltransferase (EC 2.4.1.157); diglucosyl diacylglycerol synthase (EC 2.4.1.208); digalactosyldiacylglycerol synthase (EC 2.4.1.141); trehalose …
g4633.t1_1	AKP75394.1	AA7	AA
g8082.t1_1	ALK30190.1	GT9	GT		lipopolysaccharide N-acetylglucosaminyltransferase (EC 2.4.1.56); heptosyltransferase (EC 2.4.-.-).
g5482.t1_1	CCA71174.1	GT4	GT		sucrose synthase (EC 2.4.1.13); sucrose-phosphate synthase (EC 2.4.1.14); alpha-glucosyltransferase (EC 2.4.1.52); lipopolysaccharide N-acetylglucosaminyltransferase (EC 2.4.1.56); GDP-Man alpha-mannosyltransferase (EC 2.4.1.-); 1,2-diacylglycerol 3-glucosyltransferase (EC 2.4.1.157); diglucosyl diacylglycerol synthase (EC 2.4.1.208); digalactosyldiacylglycerol synthase (EC 2.4.1.141); trehalose …
g1037.t1_1	BAF20066.1	GT47	GT	The long animal heparan synthases are made of two domains. The N-terminal domain, which adds b-1,4-GlcA residues, belongs to family GT47 while the C-terminal domain, which adds a-1,4-GlcNAc residues, belongs to family GT64. The plant homologs, which have a single domain, display various specificities ranging from xyloglucan b-galactosyltransferase to a pectin b-glucuronyltransferase and arabinan …	heparan beta-glucuronyltransferase (EC 2.4.1.225); xyloglucan beta-galactosyltransferase (EC 2.4.1.-); heparan synthase (EC 2.4.1.-); arabinan alphalpha-L-arabinosyltransferase (EC 2.4.2.-).
g3353.t1_1	CCA66933.1	GT1	GT	Distantly related to family GT28; several members of this family are made of two subunits (for instance Alg13 and Alg14 in Saccharomyces); the complete enzyme has been reconstituted whenever possible, and appears with the two subunit names separated by a + sign and with the N-terminal subunit followed by the C-terminal one	UDP-glucuronosyltransferase (EC 2.4.1.17); 2-hydroxyacylsphingosine 1-beta-galactosyltransferase (EC 2.4.1.45); N-acylsphingosine galactosyltransferase (EC 2.4.1.47); flavonol 3-O-glucosyltransferase (EC 2.4.1.91); indole-3-acetate beta-glucosyltransferase (EC 2.4.1.121); sterol glucosyltransferase (EC 2.4.1.173); ecdysteroid UDP-glucosyltransferase (EC 2.4.1.-); zeaxanthin glucosyltransferase (E…
g11191.t1_1	CCA68483.1	GH13	GH	New: many members have been assigned to subfamilies as described by Stam et al. (2006) Protein Eng Des Sel. 19, 555-562 (PMID: 17085431)	alpha-amylase (EC 3.2.1.1); pullulanase (EC 3.2.1.41); cyclomaltodextrin glucanotransferase (EC 2.4.1.19); cyclomaltodextrinase (EC 3.2.1.54); trehalose-6-phosphate hydrolase (EC 3.2.1.93); oligo-alpha-glucosidase (EC 3.2.1.10); maltogenic amylase (EC 3.2.1.133); neopullulanase (EC 3.2.1.135); alpha-glucosidase (EC 3.2.1.20); maltotetraose-forming alpha-amylase (EC 3.2.1.60); isoamylase (EC 3.2.1…
g2858.t1_1	AMD89422.1	GT4	GT		sucrose synthase (EC 2.4.1.13); sucrose-phosphate synthase (EC 2.4.1.14); alpha-glucosyltransferase (EC 2.4.1.52); lipopolysaccharide N-acetylglucosaminyltransferase (EC 2.4.1.56); GDP-Man alpha-mannosyltransferase (EC 2.4.1.-); 1,2-diacylglycerol 3-glucosyltransferase (EC 2.4.1.157); diglucosyl diacylglycerol synthase (EC 2.4.1.208); digalactosyldiacylglycerol synthase (EC 2.4.1.141); trehalose …
g2269.t1_1	CCA68104.1	CE4	CE		acetyl xylan esterase (EC 3.1.1.72); chitin deacetylase (EC 3.5.1.41); chitooligosaccharide deacetylase (EC 3.5.1.-); peptidoglycan GlcNAc deacetylase (EC 3.5.1.-); peptidoglycan N-acetylmuramic acid deacetylase (EC 3.5.1.-).
g4239.t1_1	BAF20066.1	GT47	GT	The long animal heparan synthases are made of two domains. The N-terminal domain, which adds b-1,4-GlcA residues, belongs to family GT47 while the C-terminal domain, which adds a-1,4-GlcNAc residues, belongs to family GT64. The plant homologs, which have a single domain, display various specificities ranging from xyloglucan b-galactosyltransferase to a pectin b-glucuronyltransferase and arabinan …	heparan beta-glucuronyltransferase (EC 2.4.1.225); xyloglucan beta-galactosyltransferase (EC 2.4.1.-); heparan synthase (EC 2.4.1.-); arabinan alphalpha-L-arabinosyltransferase (EC 2.4.2.-).
g7533.t1_1	ANL22235.1	AA7	AA
g8523.t1_1	CCD45355.1	GH35	GH		beta-galactosidase (EC 3.2.1.23); exo-beta-glucosaminidase (EC 3.2.1.165)
g7640.t1_1	AFL72918.1	GT41	GT		UDP-GlcNAc: peptide beta-N-acetylglucosaminyltransferase (EC 2.4.1.94)
g6587.t1_1	AEI52017.1	CE6	CE		acetyl xylan esterase (EC 3.1.1.72).
g4256.t1_1	EAA66095.1	GT34	GT		UDP-Gal: galactomannan alpha-1,6-galactosyltransferase (EC 2.4.1.-); UDP-Xyl: xyloglucan alpha-1,6-xylosyltransferase (EC 2.4.2.39); alpha-1,2-galactosyltransferase (EC 2.4.1.-)
g4210.t1_1	BAF20066.1	GT47	GT	The long animal heparan synthases are made of two domains. The N-terminal domain, which adds b-1,4-GlcA residues, belongs to family GT47 while the C-terminal domain, which adds a-1,4-GlcNAc residues, belongs to family GT64. The plant homologs, which have a single domain, display various specificities ranging from xyloglucan b-galactosyltransferase to a pectin b-glucuronyltransferase and arabinan …	heparan beta-glucuronyltransferase (EC 2.4.1.225); xyloglucan beta-galactosyltransferase (EC 2.4.1.-); heparan synthase (EC 2.4.1.-); arabinan alphalpha-L-arabinosyltransferase (EC 2.4.2.-).
g9341.t1_1	BAE62692.1	GH92	GH	Asp	mannosyl-oligosaccharide alpha-1,2-mannosidase (EC 3.2.1.113); mannosyl-oligosaccharide alpha-1,3-mannosidase (EC 3.2.1.-);
g6432.t1_1	BAE79812.1	AA2	AA
g8929.t1_1	BAF20066.1	GT47	GT	The long animal heparan synthases are made of two domains. The N-terminal domain, which adds b-1,4-GlcA residues, belongs to family GT47 while the C-terminal domain, which adds a-1,4-GlcNAc residues, belongs to family GT64. The plant homologs, which have a single domain, display various specificities ranging from xyloglucan b-galactosyltransferase to a pectin b-glucuronyltransferase and arabinan …	heparan beta-glucuronyltransferase (EC 2.4.1.225); xyloglucan beta-galactosyltransferase (EC 2.4.1.-); heparan synthase (EC 2.4.1.-); arabinan alphalpha-L-arabinosyltransferase (EC 2.4.2.-).
g1283.t1_1	BAF20066.1	GT47	GT	The long animal heparan synthases are made of two domains. The N-terminal domain, which adds b-1,4-GlcA residues, belongs to family GT47 while the C-terminal domain, which adds a-1,4-GlcNAc residues, belongs to family GT64. The plant homologs, which have a single domain, display various specificities ranging from xyloglucan b-galactosyltransferase to a pectin b-glucuronyltransferase and arabinan …	heparan beta-glucuronyltransferase (EC 2.4.1.225); xyloglucan beta-galactosyltransferase (EC 2.4.1.-); heparan synthase (EC 2.4.1.-); arabinan alphalpha-L-arabinosyltransferase (EC 2.4.2.-).
g2453.t1_1	CDJ79823.1	AA9	AA
g7499.t1_1	EGX51573.1	CBM1	CBM	Previously known as cellulose-binding domain family I (CBD I).	Modules of approx. 40 residues found almost exclusively in fungi. The cellulose-binding function has been demonstrated in many cases, and appears to be mediated by three aromatic residues separated by about 10.4 angstrom and which form a flat surface. The only non-fungal occurence of CBM1 is in an algal non-hydrolytic polysaccharide-binding protein which is composed of four repeated CBM1 modules.…
g8269.t1_1	ALC25135.1	GH23	GH	Corresponds to family 1 of the peptidoglycan lytic transglycosylases described by N.T. Blackburn and A.J. Clarke (2001) J. Mol. Evol. 52, 78-84; Note that 'peptidoglycan lytic transglycosylases' cleave peptidoglycan without intervention of a water molecule.	lysozyme type G (EC 3.2.1.17); peptidoglycan lyase (EC 4.2.2.-) also known in the literature as peptidoglycan lytic transglycosylase
g11440.t1_1	CBZ54290.1	CBM20	CBM	PDB:1b90	The granular starch-binding function has been demonstrated in several cases. Interact strongly with cyclodextrins. Often designated as starch-binding domains (SBD).
g5103.t1_1	ABD14403.1	GH28	GH		polygalacturonase (EC 3.2.1.15); exo-polygalacturonase (EC 3.2.1.67); exo-polygalacturonosidase (EC 3.2.1.82); rhamnogalacturonase (EC 3.2.1.-); endo-xylogalacturonan hydrolase (EC 3.2.1.-); rhamnogalacturonan alpha-L-rhamnopyranohydrolase (EC 3.2.1.40)
g4465.t1_1	ALW83973.1	GH105	GH	Created based on a paper by Itoh, Ochiai, Mikami, Hashimoto, and Murata (J. Mol. Biol. 360 (2006) 573-585) (PMID: 16781735)	unsaturated rhamnogalacturonyl hydrolase (EC 3.2.1.-)
g6329.t1_1	BAD67544.1	CBM1	CBM	Previously known as cellulose-binding domain family I (CBD I).	Modules of approx. 40 residues found almost exclusively in fungi. The cellulose-binding function has been demonstrated in many cases, and appears to be mediated by three aromatic residues separated by about 10.4 angstrom and which form a flat surface. The only non-fungal occurence of CBM1 is in an algal non-hydrolytic polysaccharide-binding protein which is composed of four repeated CBM1 modules.…
g11205.t1_1	BAF20066.1	GT47	GT	The long animal heparan synthases are made of two domains. The N-terminal domain, which adds b-1,4-GlcA residues, belongs to family GT47 while the C-terminal domain, which adds a-1,4-GlcNAc residues, belongs to family GT64. The plant homologs, which have a single domain, display various specificities ranging from xyloglucan b-galactosyltransferase to a pectin b-glucuronyltransferase and arabinan …	heparan beta-glucuronyltransferase (EC 2.4.1.225); xyloglucan beta-galactosyltransferase (EC 2.4.1.-); heparan synthase (EC 2.4.1.-); arabinan alphalpha-L-arabinosyltransferase (EC 2.4.2.-).
g10501.t1_1	XP_361931.1	CBM66	CBM
g2271.t1_1	CCA68104.1	CE4	CE		acetyl xylan esterase (EC 3.1.1.72); chitin deacetylase (EC 3.5.1.41); chitooligosaccharide deacetylase (EC 3.5.1.-); peptidoglycan GlcNAc deacetylase (EC 3.5.1.-); peptidoglycan N-acetylmuramic acid deacetylase (EC 3.5.1.-).
g1724.t1_1	CUR50868.1	GT66	GT	These enzymes utilise an oligosaccharide-PP-dolichol as the donor	Dol-PP-alpha-oligosaccharide: protein beta-oligosaccharyltransferase (EC 2.4.1.119)
g567.t1_1	CBX99002.1	GH18	GH	Contains chitinases of classes III and V. Contains non-catalytic proteins such as xylanase inhibitor; concanavalin B; narbonin	chitinase (EC 3.2.1.14); endo-beta-N-acetylglucosaminidase (EC 3.2.1.96); xylanase inhibitor; concanavalin B; narbonin
g7388.t1_1	BAF20066.1	GT47	GT	The long animal heparan synthases are made of two domains. The N-terminal domain, which adds b-1,4-GlcA residues, belongs to family GT47 while the C-terminal domain, which adds a-1,4-GlcNAc residues, belongs to family GT64. The plant homologs, which have a single domain, display various specificities ranging from xyloglucan b-galactosyltransferase to a pectin b-glucuronyltransferase and arabinan …	heparan beta-glucuronyltransferase (EC 2.4.1.225); xyloglucan beta-galactosyltransferase (EC 2.4.1.-); heparan synthase (EC 2.4.1.-); arabinan alphalpha-L-arabinosyltransferase (EC 2.4.2.-).
g7230.t1_1	CAZ32533.1	GT10	GT		galactoside alpha-1,3/1,4-L-fucosyltransferase (EC 2.4.1.65); galactoside alpha-1,3-L-fucosyltransferase (EC 2.4.1.152); glycoprotein alpha-1,3-L-fucosyltransferase (EC 2.4.1.214)
g3135.t1_1	BAF20066.1	GT47	GT	The long animal heparan synthases are made of two domains. The N-terminal domain, which adds b-1,4-GlcA residues, belongs to family GT47 while the C-terminal domain, which adds a-1,4-GlcNAc residues, belongs to family GT64. The plant homologs, which have a single domain, display various specificities ranging from xyloglucan b-galactosyltransferase to a pectin b-glucuronyltransferase and arabinan …	heparan beta-glucuronyltransferase (EC 2.4.1.225); xyloglucan beta-galactosyltransferase (EC 2.4.1.-); heparan synthase (EC 2.4.1.-); arabinan alphalpha-L-arabinosyltransferase (EC 2.4.2.-).
g2509.t1_1	CEF79294.1	GH13	GH	New: many members have been assigned to subfamilies as described by Stam et al. (2006) Protein Eng Des Sel. 19, 555-562 (PMID: 17085431)	alpha-amylase (EC 3.2.1.1); pullulanase (EC 3.2.1.41); cyclomaltodextrin glucanotransferase (EC 2.4.1.19); cyclomaltodextrinase (EC 3.2.1.54); trehalose-6-phosphate hydrolase (EC 3.2.1.93); oligo-alpha-glucosidase (EC 3.2.1.10); maltogenic amylase (EC 3.2.1.133); neopullulanase (EC 3.2.1.135); alpha-glucosidase (EC 3.2.1.20); maltotetraose-forming alpha-amylase (EC 3.2.1.60); isoamylase (EC 3.2.1…
g11489.t1_1	AJC53641.1	GT2	GT	Distant similarity to families GT12, GT21, GT27, GT55, GT81 etc.	cellulose synthase (EC 2.4.1.12); chitin synthase (EC 2.4.1.16); dolichyl-phosphate beta-D-mannosyltransferase (EC 2.4.1.83); dolichyl-phosphate beta-glucosyltransferase (EC 2.4.1.117); N-acetylglucosaminyltransferase (EC 2.4.1.-); N-acetylgalactosaminyltransferase (EC 2.4.1.-); hyaluronan synthase (EC 2.4.1.212); chitin oligosaccharide synthase (EC 2.4.1.-); beta-1,3-glucan synthase (EC 2.4.1.34…
g6104.t1_1	BAT93307.1	CBM57	CBM		Created from reading Schallus et al (2008) Mol Biol Cell. 19:3404-3414 [PMID: 18524852] and finding related domains attached to various glycosidases.
g6795.t1_1	XP_361931.1	CBM66	CBM
g6108.t1_1	AMD89422.1	GT4	GT		sucrose synthase (EC 2.4.1.13); sucrose-phosphate synthase (EC 2.4.1.14); alpha-glucosyltransferase (EC 2.4.1.52); lipopolysaccharide N-acetylglucosaminyltransferase (EC 2.4.1.56); GDP-Man alpha-mannosyltransferase (EC 2.4.1.-); 1,2-diacylglycerol 3-glucosyltransferase (EC 2.4.1.157); diglucosyl diacylglycerol synthase (EC 2.4.1.208); digalactosyldiacylglycerol synthase (EC 2.4.1.141); trehalose …
g4322.t1_1	AEO68387.1	CE16	CE	Formerly known as X125 modules; created from Li et al. Appl. Environ. Microbiol., 74:7482-7489 (PMID: 18978092)	acetylesterase (EC 3.1.1.6) active on various carbohydrate acetyl esters
g6759.t1_1	ADX07284.1	GH13	GH	New: many members have been assigned to subfamilies as described by Stam et al. (2006) Protein Eng Des Sel. 19, 555-562 (PMID: 17085431)	alpha-amylase (EC 3.2.1.1); pullulanase (EC 3.2.1.41); cyclomaltodextrin glucanotransferase (EC 2.4.1.19); cyclomaltodextrinase (EC 3.2.1.54); trehalose-6-phosphate hydrolase (EC 3.2.1.93); oligo-alpha-glucosidase (EC 3.2.1.10); maltogenic amylase (EC 3.2.1.133); neopullulanase (EC 3.2.1.135); alpha-glucosidase (EC 3.2.1.20); maltotetraose-forming alpha-amylase (EC 3.2.1.60); isoamylase (EC 3.2.1…
g4081.t1_1	AFY93865.1	GT2	GT	Distant similarity to families GT12, GT21, GT27, GT55, GT81 etc.	cellulose synthase (EC 2.4.1.12); chitin synthase (EC 2.4.1.16); dolichyl-phosphate beta-D-mannosyltransferase (EC 2.4.1.83); dolichyl-phosphate beta-glucosyltransferase (EC 2.4.1.117); N-acetylglucosaminyltransferase (EC 2.4.1.-); N-acetylgalactosaminyltransferase (EC 2.4.1.-); hyaluronan synthase (EC 2.4.1.212); chitin oligosaccharide synthase (EC 2.4.1.-); beta-1,3-glucan synthase (EC 2.4.1.34…
g2004.t1_1	CAN70737.1	GT90	GT	Created from Klutts, Levery and Doering (2007) J. Biol. Chem. 282:17890-17899 (PMID: 17430900)	UDP-Xyl: (mannosyl) glucuronoxylomannan/galactoxylomannan beta-1,2-xylosyltransferase (EC 2.4.2.-)
g7514.t1_1	CBX99002.1	GH18	GH	Contains chitinases of classes III and V. Contains non-catalytic proteins such as xylanase inhibitor; concanavalin B; narbonin	chitinase (EC 3.2.1.14); endo-beta-N-acetylglucosaminidase (EC 3.2.1.96); xylanase inhibitor; concanavalin B; narbonin
g384.t1_1	CEF74496.1	CBM50	CBM	Also known as LysM domains	Modules of approx. 50 residues found attached to various enzymes from families GH18, GH19, GH23, GH24, GH25 and GH73, i.e. enzymes cleaving either chitin or peptidoglycan. Binding to chitopentaose demonstrated in the case of Pteris ryukyuensis chitinase A [Ohnuma T et al. (2008) J. Biol. Chem. 283:5178-87 (PMID: 18083709)]. CBM50 modules are also found in a multitude of other enzymes targeting th…
g10063.t1_1	AMM42905.1	CBM57	CBM		Created from reading Schallus et al (2008) Mol Biol Cell. 19:3404-3414 [PMID: 18524852] and finding related domains attached to various glycosidases.
g1787.t1_1	CED82980.1	GH16	GH		xyloglucan:xyloglucosyltransferase (EC 2.4.1.207); keratan-sulfate endo-1,4-beta-galactosidase (EC 3.2.1.103); endo-1,3-beta-glucanase (EC 3.2.1.39); endo-1,3(4)-beta-glucanase (EC 3.2.1.6); licheninase (EC 3.2.1.73); beta-agarase (EC 3.2.1.81); kappa;-carrageenase (EC 3.2.1.83); xyloglucanase (EC 3.2.1.151)
g3543.t1_1	CCA68858.1	GT22	GT	These enzymes use dolichol-P-mannose as the sugar donor.	Dol-P-Man alpha-mannosyltransferase (EC 2.4.1.-)
g11872.t1_1	CTQ97946.1	CBM13	CBM	Previously known as cellulose-binding domain family XIII (CBD XIII).	Modules of approx. 150 residues which always appear as a threefold internal repeat. The only apparent exception to this, xylanase II of Actinomadura sp. FC7 (GenBank U08894), is in fact not completely sequenced. These modules were first identified in several plant lectins such as ricin or agglutinin of Ricinus communis which bind galactose residues. The three-dimensional structure of a plant lect…
g12014.t1_1	ABO42285.1	GH13	GH	New: many members have been assigned to subfamilies as described by Stam et al. (2006) Protein Eng Des Sel. 19, 555-562 (PMID: 17085431)	alpha-amylase (EC 3.2.1.1); pullulanase (EC 3.2.1.41); cyclomaltodextrin glucanotransferase (EC 2.4.1.19); cyclomaltodextrinase (EC 3.2.1.54); trehalose-6-phosphate hydrolase (EC 3.2.1.93); oligo-alpha-glucosidase (EC 3.2.1.10); maltogenic amylase (EC 3.2.1.133); neopullulanase (EC 3.2.1.135); alpha-glucosidase (EC 3.2.1.20); maltotetraose-forming alpha-amylase (EC 3.2.1.60); isoamylase (EC 3.2.1…
g8072.t1_1	XP_003714641.1	AA5	AA
g9209.t1_1	CCA67709.1	GH16	GH		xyloglucan:xyloglucosyltransferase (EC 2.4.1.207); keratan-sulfate endo-1,4-beta-galactosidase (EC 3.2.1.103); endo-1,3-beta-glucanase (EC 3.2.1.39); endo-1,3(4)-beta-glucanase (EC 3.2.1.6); licheninase (EC 3.2.1.73); beta-agarase (EC 3.2.1.81); kappa;-carrageenase (EC 3.2.1.83); xyloglucanase (EC 3.2.1.151)
g3960.t1_1	CAX51638.1	GH13	GH	New: many members have been assigned to subfamilies as described by Stam et al. (2006) Protein Eng Des Sel. 19, 555-562 (PMID: 17085431)	alpha-amylase (EC 3.2.1.1); pullulanase (EC 3.2.1.41); cyclomaltodextrin glucanotransferase (EC 2.4.1.19); cyclomaltodextrinase (EC 3.2.1.54); trehalose-6-phosphate hydrolase (EC 3.2.1.93); oligo-alpha-glucosidase (EC 3.2.1.10); maltogenic amylase (EC 3.2.1.133); neopullulanase (EC 3.2.1.135); alpha-glucosidase (EC 3.2.1.20); maltotetraose-forming alpha-amylase (EC 3.2.1.60); isoamylase (EC 3.2.1…
g2746.t1_1	ADV21054.1	GH28	GH		polygalacturonase (EC 3.2.1.15); exo-polygalacturonase (EC 3.2.1.67); exo-polygalacturonosidase (EC 3.2.1.82); rhamnogalacturonase (EC 3.2.1.-); endo-xylogalacturonan hydrolase (EC 3.2.1.-); rhamnogalacturonan alpha-L-rhamnopyranohydrolase (EC 3.2.1.40)
g4232.t1_1	BAF20066.1	GT47	GT	The long animal heparan synthases are made of two domains. The N-terminal domain, which adds b-1,4-GlcA residues, belongs to family GT47 while the C-terminal domain, which adds a-1,4-GlcNAc residues, belongs to family GT64. The plant homologs, which have a single domain, display various specificities ranging from xyloglucan b-galactosyltransferase to a pectin b-glucuronyltransferase and arabinan …	heparan beta-glucuronyltransferase (EC 2.4.1.225); xyloglucan beta-galactosyltransferase (EC 2.4.1.-); heparan synthase (EC 2.4.1.-); arabinan alphalpha-L-arabinosyltransferase (EC 2.4.2.-).
g9853.t1_1	CBZ54290.1	CBM20	CBM	PDB:1b90	The granular starch-binding function has been demonstrated in several cases. Interact strongly with cyclodextrins. Often designated as starch-binding domains (SBD).
g2765.t1_1	CCA70212.1	CBM21	CBM		Modules of approx. 100 residues. The granular starch-binding function has been demonstrated in one case. Sometimes designated as starch-binding domains (SBD).
g9612.t1_1	AEK06448.1	PL14	PL		alginate lyase (EC 4.2.2.3); exo-oligoalginate lyase (EC 4.2.2.-); beta-1,4-glucuronan lyase (EC 4.2.2.14)
g4353.t1_1	CAL65161.1	AA7	AA
g11218.t1_1	CAJ63931.1	CBM13	CBM	Previously known as cellulose-binding domain family XIII (CBD XIII).	Modules of approx. 150 residues which always appear as a threefold internal repeat. The only apparent exception to this, xylanase II of Actinomadura sp. FC7 (GenBank U08894), is in fact not completely sequenced. These modules were first identified in several plant lectins such as ricin or agglutinin of Ricinus communis which bind galactose residues. The three-dimensional structure of a plant lect…
g2281.t1_1	CAJ58949.1	CBM13	CBM	Previously known as cellulose-binding domain family XIII (CBD XIII).	Modules of approx. 150 residues which always appear as a threefold internal repeat. The only apparent exception to this, xylanase II of Actinomadura sp. FC7 (GenBank U08894), is in fact not completely sequenced. These modules were first identified in several plant lectins such as ricin or agglutinin of Ricinus communis which bind galactose residues. The three-dimensional structure of a plant lect…
g1710.t1_1	CAJ75963.1	GH45	GH	formerly known as cellulase family K; distantly related to plant expansins	endoglucanase (EC 3.2.1.4)
g10086.t1_1	AGW52154.1	CBM57	CBM		Created from reading Schallus et al (2008) Mol Biol Cell. 19:3404-3414 [PMID: 18524852] and finding related domains attached to various glycosidases.
g5283.t1_1	CBX99002.1	GH18	GH	Contains chitinases of classes III and V. Contains non-catalytic proteins such as xylanase inhibitor; concanavalin B; narbonin	chitinase (EC 3.2.1.14); endo-beta-N-acetylglucosaminidase (EC 3.2.1.96); xylanase inhibitor; concanavalin B; narbonin
g7888.t1_1	CAN61695.1	GH28	GH		polygalacturonase (EC 3.2.1.15); exo-polygalacturonase (EC 3.2.1.67); exo-polygalacturonosidase (EC 3.2.1.82); rhamnogalacturonase (EC 3.2.1.-); endo-xylogalacturonan hydrolase (EC 3.2.1.-); rhamnogalacturonan alpha-L-rhamnopyranohydrolase (EC 3.2.1.40)
g1176.t1_1	CAN61695.1	GH28	GH		polygalacturonase (EC 3.2.1.15); exo-polygalacturonase (EC 3.2.1.67); exo-polygalacturonosidase (EC 3.2.1.82); rhamnogalacturonase (EC 3.2.1.-); endo-xylogalacturonan hydrolase (EC 3.2.1.-); rhamnogalacturonan alpha-L-rhamnopyranohydrolase (EC 3.2.1.40)
g8615.t1_1	CAZ29389.1	GH99	GH	Created after Spiro, Bhoyroo and Spiro (1997) J. Biol. Chem. 272, 29356-29363	glycoprotein endo-alpha-1,2-mannosidase (EC 3.2.1.130)
g6214.t1_1	CCA66645.1	GH13	GH	New: many members have been assigned to subfamilies as described by Stam et al. (2006) Protein Eng Des Sel. 19, 555-562 (PMID: 17085431)	alpha-amylase (EC 3.2.1.1); pullulanase (EC 3.2.1.41); cyclomaltodextrin glucanotransferase (EC 2.4.1.19); cyclomaltodextrinase (EC 3.2.1.54); trehalose-6-phosphate hydrolase (EC 3.2.1.93); oligo-alpha-glucosidase (EC 3.2.1.10); maltogenic amylase (EC 3.2.1.133); neopullulanase (EC 3.2.1.135); alpha-glucosidase (EC 3.2.1.20); maltotetraose-forming alpha-amylase (EC 3.2.1.60); isoamylase (EC 3.2.1…
g10298.t1_1	CBZ54290.1	CBM20	CBM	PDB:1b90	The granular starch-binding function has been demonstrated in several cases. Interact strongly with cyclodextrins. Often designated as starch-binding domains (SBD).
g4586.t1_1	BAE79812.1	AA2	AA
g2666.t1_1	AKT09126.1	CBM2	CBM	Previously known as cellulose-binding domain family II (CBD II).	Modules of approx. 100 residues and which are found in a large number of bacterial enzymes. The cellulose-binding function has been demonstrated in many cases. Several of these modules have been shown to also bind chitin or xylan.
g1916.t1_1	CEF76467.1	GH125	GH	Created after Gregg, Zandberg, Hehemann, Whitworth, Deng, Vocadlo Boraston (2011) J. Biol. Chem., in press	exo-alpha-1,6-mannosidase (EC 3.2.1.-)
g7491.t1_1	AGV52632.1	CBM1	CBM	Previously known as cellulose-binding domain family I (CBD I).	Modules of approx. 40 residues found almost exclusively in fungi. The cellulose-binding function has been demonstrated in many cases, and appears to be mediated by three aromatic residues separated by about 10.4 angstrom and which form a flat surface. The only non-fungal occurence of CBM1 is in an algal non-hydrolytic polysaccharide-binding protein which is composed of four repeated CBM1 modules.…
g7570.t1_1	CAB85687.1	GH17	GH		glucan endo-1,3-beta-glucosidase (EC 3.2.1.39); glucan 1,3-beta-glucosidase (EC 3.2.1.58); licheninase (EC 3.2.1.73); beta-1,3-glucanosyltransglycosylase (EC 2.4.1.-).
g2717.t1_1	CCT73007.1	GT0	GT
g1182.t1_1	CAJ58949.1	CBM13	CBM	Previously known as cellulose-binding domain family XIII (CBD XIII).	Modules of approx. 150 residues which always appear as a threefold internal repeat. The only apparent exception to this, xylanase II of Actinomadura sp. FC7 (GenBank U08894), is in fact not completely sequenced. These modules were first identified in several plant lectins such as ricin or agglutinin of Ricinus communis which bind galactose residues. The three-dimensional structure of a plant lect…
g7025.t1_1	AIG77211.1	CBM2	CBM	Previously known as cellulose-binding domain family II (CBD II).	Modules of approx. 100 residues and which are found in a large number of bacterial enzymes. The cellulose-binding function has been demonstrated in many cases. Several of these modules have been shown to also bind chitin or xylan.
g11681.t1_1	AII12421.1	CBM50	CBM	Also known as LysM domains	Modules of approx. 50 residues found attached to various enzymes from families GH18, GH19, GH23, GH24, GH25 and GH73, i.e. enzymes cleaving either chitin or peptidoglycan. Binding to chitopentaose demonstrated in the case of Pteris ryukyuensis chitinase A [Ohnuma T et al. (2008) J. Biol. Chem. 283:5178-87 (PMID: 18083709)]. CBM50 modules are also found in a multitude of other enzymes targeting th…
g3797.t1_1	BAF20066.1	GT47	GT	The long animal heparan synthases are made of two domains. The N-terminal domain, which adds b-1,4-GlcA residues, belongs to family GT47 while the C-terminal domain, which adds a-1,4-GlcNAc residues, belongs to family GT64. The plant homologs, which have a single domain, display various specificities ranging from xyloglucan b-galactosyltransferase to a pectin b-glucuronyltransferase and arabinan …	heparan beta-glucuronyltransferase (EC 2.4.1.225); xyloglucan beta-galactosyltransferase (EC 2.4.1.-); heparan synthase (EC 2.4.1.-); arabinan alphalpha-L-arabinosyltransferase (EC 2.4.2.-).
g8067.t1_1	ACB46526.1	GT20	GT		alpha,alpha-trehalose-phosphate synthase [UDP-forming] (EC 2.4.1.15)
g5095.t1_1	CCA72950.1	GT2	GT	Distant similarity to families GT12, GT21, GT27, GT55, GT81 etc.	cellulose synthase (EC 2.4.1.12); chitin synthase (EC 2.4.1.16); dolichyl-phosphate beta-D-mannosyltransferase (EC 2.4.1.83); dolichyl-phosphate beta-glucosyltransferase (EC 2.4.1.117); N-acetylglucosaminyltransferase (EC 2.4.1.-); N-acetylgalactosaminyltransferase (EC 2.4.1.-); hyaluronan synthase (EC 2.4.1.212); chitin oligosaccharide synthase (EC 2.4.1.-); beta-1,3-glucan synthase (EC 2.4.1.34…
g5639.t1_1	BAF20066.1	GT47	GT	The long animal heparan synthases are made of two domains. The N-terminal domain, which adds b-1,4-GlcA residues, belongs to family GT47 while the C-terminal domain, which adds a-1,4-GlcNAc residues, belongs to family GT64. The plant homologs, which have a single domain, display various specificities ranging from xyloglucan b-galactosyltransferase to a pectin b-glucuronyltransferase and arabinan …	heparan beta-glucuronyltransferase (EC 2.4.1.225); xyloglucan beta-galactosyltransferase (EC 2.4.1.-); heparan synthase (EC 2.4.1.-); arabinan alphalpha-L-arabinosyltransferase (EC 2.4.2.-).
g275.t1_1	CTQ97946.1	CBM13	CBM	Previously known as cellulose-binding domain family XIII (CBD XIII).	Modules of approx. 150 residues which always appear as a threefold internal repeat. The only apparent exception to this, xylanase II of Actinomadura sp. FC7 (GenBank U08894), is in fact not completely sequenced. These modules were first identified in several plant lectins such as ricin or agglutinin of Ricinus communis which bind galactose residues. The three-dimensional structure of a plant lect…
g7495.t1_1	ADY41384.1	GT0	GT
g10685.t1_1	AEI52017.1	CE6	CE		acetyl xylan esterase (EC 3.1.1.72).
g4220.t1_1	AGL18825.1	CBM32	CBM	Formerly known as X56 modules. Distantly related to CBM6 modules and to Anguilla anguilla agglutinin.	Binding to galactose and lactose has been demonstrated for the module of Micromonospora viridifaciens sialidase (PMID: 16239725). Binding to polygalacturonic acid has been shown for a Yersinia member (PMID: 17292916). Binding to LacNAc (beta-D-galactosyl-1,4-beta-D-N-acetylglucosamine) has been shown for an N-acetylglucosaminidase from Clostridium perfingens (PMID: 16990278).
g8420.t1_1	CCM02450.1	GH13	GH	New: many members have been assigned to subfamilies as described by Stam et al. (2006) Protein Eng Des Sel. 19, 555-562 (PMID: 17085431)	alpha-amylase (EC 3.2.1.1); pullulanase (EC 3.2.1.41); cyclomaltodextrin glucanotransferase (EC 2.4.1.19); cyclomaltodextrinase (EC 3.2.1.54); trehalose-6-phosphate hydrolase (EC 3.2.1.93); oligo-alpha-glucosidase (EC 3.2.1.10); maltogenic amylase (EC 3.2.1.133); neopullulanase (EC 3.2.1.135); alpha-glucosidase (EC 3.2.1.20); maltotetraose-forming alpha-amylase (EC 3.2.1.60); isoamylase (EC 3.2.1…
g5742.t1_1	AEO59372.1	GT8	GT	Distant similarity to family GT24	lipopolysaccharide alpha-1,3-galactosyltransferase (EC 2.4.1.44); UDP-Glc: (glucosyl)lipopolysaccharide alpha-1,2-glucosyltransferase (EC 2.4.1.-); lipopolysaccharide glucosyltransferase 1 (EC 2.4.1.58); glycogenin glucosyltransferase (EC 2.4.1.186); inositol 1-alpha-galactosyltransferase (galactinol synthase) (EC 2.4.1.123); homogalacturonan alpha-1,4-galacturonosyltransferase (EC 2.4.1.43); UDP…
g10975.t1_1	ALS55547.1	GH31	GH		alpha-glucosidase (EC 3.2.1.20); alpha-1,3-glucosidase (EC 3.2.1.84); sucrase-isomaltase (EC 3.2.1.48) (EC 3.2.1.10); alpha-xylosidase (EC 3.2.1.-); alpha-glucan lyase (EC 4.2.2.13); isomaltosyltransferase (EC 2.4.1.-).
g7991.t1_1	EAA66095.1	GT34	GT		UDP-Gal: galactomannan alpha-1,6-galactosyltransferase (EC 2.4.1.-); UDP-Xyl: xyloglucan alpha-1,6-xylosyltransferase (EC 2.4.2.39); alpha-1,2-galactosyltransferase (EC 2.4.1.-)
g2032.t1_1	AJD23148.1	GT8	GT	Distant similarity to family GT24	lipopolysaccharide alpha-1,3-galactosyltransferase (EC 2.4.1.44); UDP-Glc: (glucosyl)lipopolysaccharide alpha-1,2-glucosyltransferase (EC 2.4.1.-); lipopolysaccharide glucosyltransferase 1 (EC 2.4.1.58); glycogenin glucosyltransferase (EC 2.4.1.186); inositol 1-alpha-galactosyltransferase (galactinol synthase) (EC 2.4.1.123); homogalacturonan alpha-1,4-galacturonosyltransferase (EC 2.4.1.43); UDP…
g3932.t1_1	CBX99002.1	GH18	GH	Contains chitinases of classes III and V. Contains non-catalytic proteins such as xylanase inhibitor; concanavalin B; narbonin	chitinase (EC 3.2.1.14); endo-beta-N-acetylglucosaminidase (EC 3.2.1.96); xylanase inhibitor; concanavalin B; narbonin
g6940.t1_1	CDR37367.1	AA1	AA
g12153.t1_1	AKT09126.1	CBM2	CBM	Previously known as cellulose-binding domain family II (CBD II).	Modules of approx. 100 residues and which are found in a large number of bacterial enzymes. The cellulose-binding function has been demonstrated in many cases. Several of these modules have been shown to also bind chitin or xylan.
g6878.t1_1	BAF20066.1	GT47	GT	The long animal heparan synthases are made of two domains. The N-terminal domain, which adds b-1,4-GlcA residues, belongs to family GT47 while the C-terminal domain, which adds a-1,4-GlcNAc residues, belongs to family GT64. The plant homologs, which have a single domain, display various specificities ranging from xyloglucan b-galactosyltransferase to a pectin b-glucuronyltransferase and arabinan …	heparan beta-glucuronyltransferase (EC 2.4.1.225); xyloglucan beta-galactosyltransferase (EC 2.4.1.-); heparan synthase (EC 2.4.1.-); arabinan alphalpha-L-arabinosyltransferase (EC 2.4.2.-).
g6615.t1_1	ALJ82900.1	AA3	AA
g10190.t1_1	CBQ72408.1	GT4	GT		sucrose synthase (EC 2.4.1.13); sucrose-phosphate synthase (EC 2.4.1.14); alpha-glucosyltransferase (EC 2.4.1.52); lipopolysaccharide N-acetylglucosaminyltransferase (EC 2.4.1.56); GDP-Man alpha-mannosyltransferase (EC 2.4.1.-); 1,2-diacylglycerol 3-glucosyltransferase (EC 2.4.1.157); diglucosyl diacylglycerol synthase (EC 2.4.1.208); digalactosyldiacylglycerol synthase (EC 2.4.1.141); trehalose …
g3964.t1_1	CCA69604.1	CBM5	CBM	Previously known as cellulose-binding domain family V (CBD V).	Modules of approx. 60 residues found in bacterial enzymes. Chitin-binding described in several cases. Distantly related to the CBM12 family.
g9139.t1_1	BAF20066.1	GT47	GT	The long animal heparan synthases are made of two domains. The N-terminal domain, which adds b-1,4-GlcA residues, belongs to family GT47 while the C-terminal domain, which adds a-1,4-GlcNAc residues, belongs to family GT64. The plant homologs, which have a single domain, display various specificities ranging from xyloglucan b-galactosyltransferase to a pectin b-glucuronyltransferase and arabinan …	heparan beta-glucuronyltransferase (EC 2.4.1.225); xyloglucan beta-galactosyltransferase (EC 2.4.1.-); heparan synthase (EC 2.4.1.-); arabinan alphalpha-L-arabinosyltransferase (EC 2.4.2.-).
g3109.t1_1	ABG64102.1	CBM50	CBM	Also known as LysM domains	Modules of approx. 50 residues found attached to various enzymes from families GH18, GH19, GH23, GH24, GH25 and GH73, i.e. enzymes cleaving either chitin or peptidoglycan. Binding to chitopentaose demonstrated in the case of Pteris ryukyuensis chitinase A [Ohnuma T et al. (2008) J. Biol. Chem. 283:5178-87 (PMID: 18083709)]. CBM50 modules are also found in a multitude of other enzymes targeting th…
g10065.t1_1	CBX99002.1	GH18	GH	Contains chitinases of classes III and V. Contains non-catalytic proteins such as xylanase inhibitor; concanavalin B; narbonin	chitinase (EC 3.2.1.14); endo-beta-N-acetylglucosaminidase (EC 3.2.1.96); xylanase inhibitor; concanavalin B; narbonin
g9793.t1_1	ANG86217.1	GH16	GH		xyloglucan:xyloglucosyltransferase (EC 2.4.1.207); keratan-sulfate endo-1,4-beta-galactosidase (EC 3.2.1.103); endo-1,3-beta-glucanase (EC 3.2.1.39); endo-1,3(4)-beta-glucanase (EC 3.2.1.6); licheninase (EC 3.2.1.73); beta-agarase (EC 3.2.1.81); kappa;-carrageenase (EC 3.2.1.83); xyloglucanase (EC 3.2.1.151)
g6880.t1_1	BAF20066.1	GT47	GT	The long animal heparan synthases are made of two domains. The N-terminal domain, which adds b-1,4-GlcA residues, belongs to family GT47 while the C-terminal domain, which adds a-1,4-GlcNAc residues, belongs to family GT64. The plant homologs, which have a single domain, display various specificities ranging from xyloglucan b-galactosyltransferase to a pectin b-glucuronyltransferase and arabinan …	heparan beta-glucuronyltransferase (EC 2.4.1.225); xyloglucan beta-galactosyltransferase (EC 2.4.1.-); heparan synthase (EC 2.4.1.-); arabinan alphalpha-L-arabinosyltransferase (EC 2.4.2.-).
g3713.t1_1	CAL53384.1	CE11	CE		UDP-3-0-acyl N-acetylglucosamine deacetylase (EC 3.5.1.-).
g6009.t1_1	AHH95802.1	CBM13	CBM	Previously known as cellulose-binding domain family XIII (CBD XIII).	Modules of approx. 150 residues which always appear as a threefold internal repeat. The only apparent exception to this, xylanase II of Actinomadura sp. FC7 (GenBank U08894), is in fact not completely sequenced. These modules were first identified in several plant lectins such as ricin or agglutinin of Ricinus communis which bind galactose residues. The three-dimensional structure of a plant lect…
g5409.t1_1	CED82388.1	GT4	GT		sucrose synthase (EC 2.4.1.13); sucrose-phosphate synthase (EC 2.4.1.14); alpha-glucosyltransferase (EC 2.4.1.52); lipopolysaccharide N-acetylglucosaminyltransferase (EC 2.4.1.56); GDP-Man alpha-mannosyltransferase (EC 2.4.1.-); 1,2-diacylglycerol 3-glucosyltransferase (EC 2.4.1.157); diglucosyl diacylglycerol synthase (EC 2.4.1.208); digalactosyldiacylglycerol synthase (EC 2.4.1.141); trehalose …
g2223.t1_1	CUU15386.1	CE4	CE		acetyl xylan esterase (EC 3.1.1.72); chitin deacetylase (EC 3.5.1.41); chitooligosaccharide deacetylase (EC 3.5.1.-); peptidoglycan GlcNAc deacetylase (EC 3.5.1.-); peptidoglycan N-acetylmuramic acid deacetylase (EC 3.5.1.-).
g11945.t1_1	AGL14066.1	GH76	GH		alpha-1,6-mannanase (EC 3.2.1.101)
g11713.t1_1	CCA19356.1	GT2	GT	Distant similarity to families GT12, GT21, GT27, GT55, GT81 etc.	cellulose synthase (EC 2.4.1.12); chitin synthase (EC 2.4.1.16); dolichyl-phosphate beta-D-mannosyltransferase (EC 2.4.1.83); dolichyl-phosphate beta-glucosyltransferase (EC 2.4.1.117); N-acetylglucosaminyltransferase (EC 2.4.1.-); N-acetylgalactosaminyltransferase (EC 2.4.1.-); hyaluronan synthase (EC 2.4.1.212); chitin oligosaccharide synthase (EC 2.4.1.-); beta-1,3-glucan synthase (EC 2.4.1.34…
g6266.t1_1	EAA58835.1	GH3	GH		beta-glucosidase (EC 3.2.1.21); xylan 1,4-beta-xylosidase (EC 3.2.1.37); beta-N-acetylhexosaminidase (EC 3.2.1.52); glucan 1,3-beta-glucosidase (EC 3.2.1.58); glucan 1,4-beta-glucosidase (EC 3.2.1.74); exo-1,3-1,4-glucanase (EC 3.2.1.-); alphalpha-L-arabinofuranosidase (EC 3.2.1.55).
g8593.t1_1	CCT73007.1	GT0	GT
g3080.t1_1	AFN75854.1	GH105	GH	Created based on a paper by Itoh, Ochiai, Mikami, Hashimoto, and Murata (J. Mol. Biol. 360 (2006) 573-585) (PMID: 16781735)	unsaturated rhamnogalacturonyl hydrolase (EC 3.2.1.-)
g9803.t1_1	ANG86217.1	GH16	GH		xyloglucan:xyloglucosyltransferase (EC 2.4.1.207); keratan-sulfate endo-1,4-beta-galactosidase (EC 3.2.1.103); endo-1,3-beta-glucanase (EC 3.2.1.39); endo-1,3(4)-beta-glucanase (EC 3.2.1.6); licheninase (EC 3.2.1.73); beta-agarase (EC 3.2.1.81); kappa;-carrageenase (EC 3.2.1.83); xyloglucanase (EC 3.2.1.151)
g4044.t1_1	CBZ54290.1	CBM20	CBM	PDB:1b90	The granular starch-binding function has been demonstrated in several cases. Interact strongly with cyclodextrins. Often designated as starch-binding domains (SBD).
g4535.t1_1	CCA73141.1	GT0	GT
g4646.t1_1	CCA66712.1	GH3	GH		beta-glucosidase (EC 3.2.1.21); xylan 1,4-beta-xylosidase (EC 3.2.1.37); beta-N-acetylhexosaminidase (EC 3.2.1.52); glucan 1,3-beta-glucosidase (EC 3.2.1.58); glucan 1,4-beta-glucosidase (EC 3.2.1.74); exo-1,3-1,4-glucanase (EC 3.2.1.-); alphalpha-L-arabinofuranosidase (EC 3.2.1.55).
g3672.t1_1	AGN91810.1	GT4	GT		sucrose synthase (EC 2.4.1.13); sucrose-phosphate synthase (EC 2.4.1.14); alpha-glucosyltransferase (EC 2.4.1.52); lipopolysaccharide N-acetylglucosaminyltransferase (EC 2.4.1.56); GDP-Man alpha-mannosyltransferase (EC 2.4.1.-); 1,2-diacylglycerol 3-glucosyltransferase (EC 2.4.1.157); diglucosyl diacylglycerol synthase (EC 2.4.1.208); digalactosyldiacylglycerol synthase (EC 2.4.1.141); trehalose …
g4642.t1_1	ACJ72161.1	GT1	GT	Distantly related to family GT28; several members of this family are made of two subunits (for instance Alg13 and Alg14 in Saccharomyces); the complete enzyme has been reconstituted whenever possible, and appears with the two subunit names separated by a + sign and with the N-terminal subunit followed by the C-terminal one	UDP-glucuronosyltransferase (EC 2.4.1.17); 2-hydroxyacylsphingosine 1-beta-galactosyltransferase (EC 2.4.1.45); N-acylsphingosine galactosyltransferase (EC 2.4.1.47); flavonol 3-O-glucosyltransferase (EC 2.4.1.91); indole-3-acetate beta-glucosyltransferase (EC 2.4.1.121); sterol glucosyltransferase (EC 2.4.1.173); ecdysteroid UDP-glucosyltransferase (EC 2.4.1.-); zeaxanthin glucosyltransferase (E…
g1189.t1_1	AAQ77827.1	GH53	GH		endo-beta-1,4-galactanase (EC 3.2.1.89).
g5725.t1_1	ABK95289.1	GT1	GT	Distantly related to family GT28; several members of this family are made of two subunits (for instance Alg13 and Alg14 in Saccharomyces); the complete enzyme has been reconstituted whenever possible, and appears with the two subunit names separated by a + sign and with the N-terminal subunit followed by the C-terminal one	UDP-glucuronosyltransferase (EC 2.4.1.17); 2-hydroxyacylsphingosine 1-beta-galactosyltransferase (EC 2.4.1.45); N-acylsphingosine galactosyltransferase (EC 2.4.1.47); flavonol 3-O-glucosyltransferase (EC 2.4.1.91); indole-3-acetate beta-glucosyltransferase (EC 2.4.1.121); sterol glucosyltransferase (EC 2.4.1.173); ecdysteroid UDP-glucosyltransferase (EC 2.4.1.-); zeaxanthin glucosyltransferase (E…
g9062.t1_1	CCH00931.1	CBM3	CBM	Previously known as cellulose-binding domain family III (CBD III).	Modules of approx. 150 residues found in bacterial enzymes. The cellulose-binding function has been demonstrated in many cases. In one instance binding to chitin has been reported.
g9354.t1_1	AGZ43825.1	CBM13	CBM	Previously known as cellulose-binding domain family XIII (CBD XIII).	Modules of approx. 150 residues which always appear as a threefold internal repeat. The only apparent exception to this, xylanase II of Actinomadura sp. FC7 (GenBank U08894), is in fact not completely sequenced. These modules were first identified in several plant lectins such as ricin or agglutinin of Ricinus communis which bind galactose residues. The three-dimensional structure of a plant lect…
g4892.t1_1	AID59410.1	AA1	AA
g420.t1_1	ABU98616.1	CE0	CE
g1143.t1_1	BAC67687.1	GH16	GH		xyloglucan:xyloglucosyltransferase (EC 2.4.1.207); keratan-sulfate endo-1,4-beta-galactosidase (EC 3.2.1.103); endo-1,3-beta-glucanase (EC 3.2.1.39); endo-1,3(4)-beta-glucanase (EC 3.2.1.6); licheninase (EC 3.2.1.73); beta-agarase (EC 3.2.1.81); kappa;-carrageenase (EC 3.2.1.83); xyloglucanase (EC 3.2.1.151)
g8672.t1_1	CUS05598.1	CBM23	CBM		Mannan-binding function demonstrated in one case.
g2684.t1_1	ADV42627.1	GH88	GH		d-4,5 unsaturated beta-glucuronyl hydrolase (EC 3.2.1.-)
g4842.t1_1	ALP89282.1	GT0	GT
g8965.t1_1	BAH80444.1	GH18	GH	Contains chitinases of classes III and V. Contains non-catalytic proteins such as xylanase inhibitor; concanavalin B; narbonin	chitinase (EC 3.2.1.14); endo-beta-N-acetylglucosaminidase (EC 3.2.1.96); xylanase inhibitor; concanavalin B; narbonin
g6245.t1_1	CEF87176.1	PL4	PL		rhamnogalacturonan lyase (EC 4.2.2.-).
g4760.t1_1	BAJ53166.1	CBM57	CBM		Created from reading Schallus et al (2008) Mol Biol Cell. 19:3404-3414 [PMID: 18524852] and finding related domains attached to various glycosidases.
g2439.t1_1	CCA67082.1	GH2	GH		beta-galactosidase (EC 3.2.1.23) ; beta-mannosidase (EC 3.2.1.25); beta-glucuronidase (EC 3.2.1.31); mannosylglycoprotein endo-beta-mannosidase (EC 3.2.1.152); exo-beta-glucosaminidase (EC 3.2.1.165)
g7938.t1_1	CBX99002.1	GH18	GH	Contains chitinases of classes III and V. Contains non-catalytic proteins such as xylanase inhibitor; concanavalin B; narbonin	chitinase (EC 3.2.1.14); endo-beta-N-acetylglucosaminidase (EC 3.2.1.96); xylanase inhibitor; concanavalin B; narbonin
g4552.t1_1	CED85561.1	GH71	GH		alpha-1,3-glucanase (EC 3.2.1.59).
g3418.t1_1	CAZ34341.1	CBM13	CBM	Previously known as cellulose-binding domain family XIII (CBD XIII).	Modules of approx. 150 residues which always appear as a threefold internal repeat. The only apparent exception to this, xylanase II of Actinomadura sp. FC7 (GenBank U08894), is in fact not completely sequenced. These modules were first identified in several plant lectins such as ricin or agglutinin of Ricinus communis which bind galactose residues. The three-dimensional structure of a plant lect…
g9327.t1_1	CDZ96241.1	GT15	GT		glycolipid 2-alpha-mannosyltransferase (EC 2.4.1.131); GDP-Man: alpha-1,2-mannosyltransferase (EC 2.4.1.-).
g6430.t1_1	BAE79812.1	AA2	AA
g6629.t1_1	ALJ82900.1	AA3	AA
g3843.t1_1	ADL33049.1	GH43	GH		beta-xylosidase (EC 3.2.1.37); beta-1,3-xylosidase (EC 3.2.1.-); alpha-L-arabinofuranosidase (EC 3.2.1.55); arabinanase (EC 3.2.1.99); xylanase (EC 3.2.1.8); galactan 1,3-beta-galactosidase (EC 3.2.1.145)
g7213.t1_1	CAS91480.1	GH15	GH		glucoamylase (EC 3.2.1.3); glucodextranase (EC 3.2.1.70); alpha,alpha-trehalase (EC 3.2.1.28)
g6978.t1_1	BAF20066.1	GT47	GT	The long animal heparan synthases are made of two domains. The N-terminal domain, which adds b-1,4-GlcA residues, belongs to family GT47 while the C-terminal domain, which adds a-1,4-GlcNAc residues, belongs to family GT64. The plant homologs, which have a single domain, display various specificities ranging from xyloglucan b-galactosyltransferase to a pectin b-glucuronyltransferase and arabinan …	heparan beta-glucuronyltransferase (EC 2.4.1.225); xyloglucan beta-galactosyltransferase (EC 2.4.1.-); heparan synthase (EC 2.4.1.-); arabinan alphalpha-L-arabinosyltransferase (EC 2.4.2.-).
g7792.t1_1	CBQ73122.1	GH25	GH		lysozyme (EC 3.2.1.17)
g2897.t1_1	ADX07322.1	GH55	GH		exo-beta-1,3-glucanase (EC 3.2.1.58); endo-beta-1,3-glucanase (EC 3.2.1.39).
g11007.t1_1	AAD20428.1	GT17	GT		beta-1,4-mannosyl-glycoprotein beta-1,4-N-acetylglucosaminyltransferase (EC 2.4.1.144).
g6345.t1_1	AEB45483.1	CBM2	CBM	Previously known as cellulose-binding domain family II (CBD II).	Modules of approx. 100 residues and which are found in a large number of bacterial enzymes. The cellulose-binding function has been demonstrated in many cases. Several of these modules have been shown to also bind chitin or xylan.
g5394.t1_1	CCQ75502.1	GT2	GT	Distant similarity to families GT12, GT21, GT27, GT55, GT81 etc.	cellulose synthase (EC 2.4.1.12); chitin synthase (EC 2.4.1.16); dolichyl-phosphate beta-D-mannosyltransferase (EC 2.4.1.83); dolichyl-phosphate beta-glucosyltransferase (EC 2.4.1.117); N-acetylglucosaminyltransferase (EC 2.4.1.-); N-acetylgalactosaminyltransferase (EC 2.4.1.-); hyaluronan synthase (EC 2.4.1.212); chitin oligosaccharide synthase (EC 2.4.1.-); beta-1,3-glucan synthase (EC 2.4.1.34…
g4458.t1_1	BAF20066.1	GT47	GT	The long animal heparan synthases are made of two domains. The N-terminal domain, which adds b-1,4-GlcA residues, belongs to family GT47 while the C-terminal domain, which adds a-1,4-GlcNAc residues, belongs to family GT64. The plant homologs, which have a single domain, display various specificities ranging from xyloglucan b-galactosyltransferase to a pectin b-glucuronyltransferase and arabinan …	heparan beta-glucuronyltransferase (EC 2.4.1.225); xyloglucan beta-galactosyltransferase (EC 2.4.1.-); heparan synthase (EC 2.4.1.-); arabinan alphalpha-L-arabinosyltransferase (EC 2.4.2.-).
g7206.t1_1	BAF20066.1	GT47	GT	The long animal heparan synthases are made of two domains. The N-terminal domain, which adds b-1,4-GlcA residues, belongs to family GT47 while the C-terminal domain, which adds a-1,4-GlcNAc residues, belongs to family GT64. The plant homologs, which have a single domain, display various specificities ranging from xyloglucan b-galactosyltransferase to a pectin b-glucuronyltransferase and arabinan …	heparan beta-glucuronyltransferase (EC 2.4.1.225); xyloglucan beta-galactosyltransferase (EC 2.4.1.-); heparan synthase (EC 2.4.1.-); arabinan alphalpha-L-arabinosyltransferase (EC 2.4.2.-).
g11676.t1_1	AII12421.1	CBM50	CBM	Also known as LysM domains	Modules of approx. 50 residues found attached to various enzymes from families GH18, GH19, GH23, GH24, GH25 and GH73, i.e. enzymes cleaving either chitin or peptidoglycan. Binding to chitopentaose demonstrated in the case of Pteris ryukyuensis chitinase A [Ohnuma T et al. (2008) J. Biol. Chem. 283:5178-87 (PMID: 18083709)]. CBM50 modules are also found in a multitude of other enzymes targeting th…
g774.t1_1	CEF62298.1	GT4	GT		sucrose synthase (EC 2.4.1.13); sucrose-phosphate synthase (EC 2.4.1.14); alpha-glucosyltransferase (EC 2.4.1.52); lipopolysaccharide N-acetylglucosaminyltransferase (EC 2.4.1.56); GDP-Man alpha-mannosyltransferase (EC 2.4.1.-); 1,2-diacylglycerol 3-glucosyltransferase (EC 2.4.1.157); diglucosyl diacylglycerol synthase (EC 2.4.1.208); digalactosyldiacylglycerol synthase (EC 2.4.1.141); trehalose …
g4673.t1_1	CUR50868.1	GT66	GT	These enzymes utilise an oligosaccharide-PP-dolichol as the donor	Dol-PP-alpha-oligosaccharide: protein beta-oligosaccharyltransferase (EC 2.4.1.119)
g7904.t1_1	AIT18866.1	GH18	GH	Contains chitinases of classes III and V. Contains non-catalytic proteins such as xylanase inhibitor; concanavalin B; narbonin	chitinase (EC 3.2.1.14); endo-beta-N-acetylglucosaminidase (EC 3.2.1.96); xylanase inhibitor; concanavalin B; narbonin
g1922.t1_1	AFR93357.1	GH128	GH
g11260.t1_1	BAT89458.1	CBM57	CBM		Created from reading Schallus et al (2008) Mol Biol Cell. 19:3404-3414 [PMID: 18524852] and finding related domains attached to various glycosidases.
g2859.t1_1	CAN65410.1	GH38	GH		alpha-mannosidase (EC 3.2.1.24) ; mannosyl-oligosaccharide alpha-1,3-1,6-mannosidase (EC 3.2.1.114); mannosyl-oligosaccharide alpha-1,3-mannosidase (EC 3.2.1.-)
g8112.t1_1	ABC30409.1	CBM63	CBM
g10360.t1_1	CCA71582.1	CE16	CE	Formerly known as X125 modules; created from Li et al. Appl. Environ. Microbiol., 74:7482-7489 (PMID: 18978092)	acetylesterase (EC 3.1.1.6) active on various carbohydrate acetyl esters
g10433.t1_1	CAN61695.1	GH28	GH		polygalacturonase (EC 3.2.1.15); exo-polygalacturonase (EC 3.2.1.67); exo-polygalacturonosidase (EC 3.2.1.82); rhamnogalacturonase (EC 3.2.1.-); endo-xylogalacturonan hydrolase (EC 3.2.1.-); rhamnogalacturonan alpha-L-rhamnopyranohydrolase (EC 3.2.1.40)
g7768.t1_1	AFR98761.1	GH51	GH		alpha-L-arabinofuranosidase (EC 3.2.1.55); endoglucanase (EC 3.2.1.4)
g1789.t1_1	BAC77594.1	GT0	GT
g4538.t1_1	CAK48586.1	GH95	GH	Created based on a paper by Katayama, Sakuma, Kimura, Makimura, Hiratake, Sakata, Yamanoi, Kumagai, and Yamamoto (J. Bacteriol. 2004 Aug;186(15):4885-4893)	alpha-1,2-L-fucosidase (EC 3.2.1.63); alpha-L-fucosidase (EC 3.2.1.51)
g10943.t1_1	EIN09066.1	AA12	AA
g10732.t1_1	BAF20066.1	GT47	GT	The long animal heparan synthases are made of two domains. The N-terminal domain, which adds b-1,4-GlcA residues, belongs to family GT47 while the C-terminal domain, which adds a-1,4-GlcNAc residues, belongs to family GT64. The plant homologs, which have a single domain, display various specificities ranging from xyloglucan b-galactosyltransferase to a pectin b-glucuronyltransferase and arabinan …	heparan beta-glucuronyltransferase (EC 2.4.1.225); xyloglucan beta-galactosyltransferase (EC 2.4.1.-); heparan synthase (EC 2.4.1.-); arabinan alphalpha-L-arabinosyltransferase (EC 2.4.2.-).
g4710.t1_1	AFO72234.1	AA9	AA
g11119.t1_1	CAN61695.1	GH28	GH		polygalacturonase (EC 3.2.1.15); exo-polygalacturonase (EC 3.2.1.67); exo-polygalacturonosidase (EC 3.2.1.82); rhamnogalacturonase (EC 3.2.1.-); endo-xylogalacturonan hydrolase (EC 3.2.1.-); rhamnogalacturonan alpha-L-rhamnopyranohydrolase (EC 3.2.1.40)
g3252.t1_1	CBX99002.1	GH18	GH	Contains chitinases of classes III and V. Contains non-catalytic proteins such as xylanase inhibitor; concanavalin B; narbonin	chitinase (EC 3.2.1.14); endo-beta-N-acetylglucosaminidase (EC 3.2.1.96); xylanase inhibitor; concanavalin B; narbonin
g9895.t1_1	BAT01647.1	CBM57	CBM		Created from reading Schallus et al (2008) Mol Biol Cell. 19:3404-3414 [PMID: 18524852] and finding related domains attached to various glycosidases.
g4321.t1_1	XP_361931.1	CBM66	CBM
g8535.t1_1	CBX99002.1	GH18	GH	Contains chitinases of classes III and V. Contains non-catalytic proteins such as xylanase inhibitor; concanavalin B; narbonin	chitinase (EC 3.2.1.14); endo-beta-N-acetylglucosaminidase (EC 3.2.1.96); xylanase inhibitor; concanavalin B; narbonin
g6377.t1_1	BAF20066.1	GT47	GT	The long animal heparan synthases are made of two domains. The N-terminal domain, which adds b-1,4-GlcA residues, belongs to family GT47 while the C-terminal domain, which adds a-1,4-GlcNAc residues, belongs to family GT64. The plant homologs, which have a single domain, display various specificities ranging from xyloglucan b-galactosyltransferase to a pectin b-glucuronyltransferase and arabinan …	heparan beta-glucuronyltransferase (EC 2.4.1.225); xyloglucan beta-galactosyltransferase (EC 2.4.1.-); heparan synthase (EC 2.4.1.-); arabinan alphalpha-L-arabinosyltransferase (EC 2.4.2.-).
g5098.t1_1	AMD89422.1	GT4	GT		sucrose synthase (EC 2.4.1.13); sucrose-phosphate synthase (EC 2.4.1.14); alpha-glucosyltransferase (EC 2.4.1.52); lipopolysaccharide N-acetylglucosaminyltransferase (EC 2.4.1.56); GDP-Man alpha-mannosyltransferase (EC 2.4.1.-); 1,2-diacylglycerol 3-glucosyltransferase (EC 2.4.1.157); diglucosyl diacylglycerol synthase (EC 2.4.1.208); digalactosyldiacylglycerol synthase (EC 2.4.1.141); trehalose …
g9562.t1_1	CDS09080.1	GT22	GT	These enzymes use dolichol-P-mannose as the sugar donor.	Dol-P-Man alpha-mannosyltransferase (EC 2.4.1.-)
g8043.t1_1	AFO72237.1	CBM1	CBM	Previously known as cellulose-binding domain family I (CBD I).	Modules of approx. 40 residues found almost exclusively in fungi. The cellulose-binding function has been demonstrated in many cases, and appears to be mediated by three aromatic residues separated by about 10.4 angstrom and which form a flat surface. The only non-fungal occurence of CBM1 is in an algal non-hydrolytic polysaccharide-binding protein which is composed of four repeated CBM1 modules.…
g2142.t1_1	BAL27551.1	GH3	GH		beta-glucosidase (EC 3.2.1.21); xylan 1,4-beta-xylosidase (EC 3.2.1.37); beta-N-acetylhexosaminidase (EC 3.2.1.52); glucan 1,3-beta-glucosidase (EC 3.2.1.58); glucan 1,4-beta-glucosidase (EC 3.2.1.74); exo-1,3-1,4-glucanase (EC 3.2.1.-); alphalpha-L-arabinofuranosidase (EC 3.2.1.55).
g1396.t1_1	EAA29319.1	GH93	GH		exo-alpha-L-1,5-arabinanase (EC 3.2.1.-)
g1055.t1_1	AIY85447.1	CE4	CE		acetyl xylan esterase (EC 3.1.1.72); chitin deacetylase (EC 3.5.1.41); chitooligosaccharide deacetylase (EC 3.5.1.-); peptidoglycan GlcNAc deacetylase (EC 3.5.1.-); peptidoglycan N-acetylmuramic acid deacetylase (EC 3.5.1.-).
g6043.t1_1	EGX47471.1	GH16	GH		xyloglucan:xyloglucosyltransferase (EC 2.4.1.207); keratan-sulfate endo-1,4-beta-galactosidase (EC 3.2.1.103); endo-1,3-beta-glucanase (EC 3.2.1.39); endo-1,3(4)-beta-glucanase (EC 3.2.1.6); licheninase (EC 3.2.1.73); beta-agarase (EC 3.2.1.81); kappa;-carrageenase (EC 3.2.1.83); xyloglucanase (EC 3.2.1.151)
g1885.t1_1	AEO14875.1	CBM57	CBM		Created from reading Schallus et al (2008) Mol Biol Cell. 19:3404-3414 [PMID: 18524852] and finding related domains attached to various glycosidases.
g9865.t1_1	BAM42836.1	GH20	GH		beta-hexosaminidase (EC 3.2.1.52); lacto-N-biosidase (EC 3.2.1.140); beta-1,6-N-acetylglucosaminidase) (EC 3.2.1.-); beta-6-SO3-N-acetylglucosaminidase (EC 3.2.1.-)
g8006.t1_1	AAW61229.1	CE0	CE
g10512.t1_1	CED84947.1	GT1	GT	Distantly related to family GT28; several members of this family are made of two subunits (for instance Alg13 and Alg14 in Saccharomyces); the complete enzyme has been reconstituted whenever possible, and appears with the two subunit names separated by a + sign and with the N-terminal subunit followed by the C-terminal one	UDP-glucuronosyltransferase (EC 2.4.1.17); 2-hydroxyacylsphingosine 1-beta-galactosyltransferase (EC 2.4.1.45); N-acylsphingosine galactosyltransferase (EC 2.4.1.47); flavonol 3-O-glucosyltransferase (EC 2.4.1.91); indole-3-acetate beta-glucosyltransferase (EC 2.4.1.121); sterol glucosyltransferase (EC 2.4.1.173); ecdysteroid UDP-glucosyltransferase (EC 2.4.1.-); zeaxanthin glucosyltransferase (E…
g2347.t1_1	CCA69953.1	GT32	GT		alpha-1,6-mannosyltransferase (EC 2.4.1.-); alpha-1,4-N-acetylglucosaminyltransferase (EC 2.4.1.-); alpha-1,4-N-acetylgalactosaminyltransferase (EC 2.4.1.-);
g5399.t1_1	CAL53384.1	CE11	CE		UDP-3-0-acyl N-acetylglucosamine deacetylase (EC 3.5.1.-).
g11813.t1_1	AFY55961.1	GH65	GH		alpha,alpha-trehalase (EC 3.2.1.28); maltose phosphorylase (EC 2.4.1.8); trehalose phosphorylase (EC 2.4.1.64); kojibiose phosphorylase (EC 2.4.1.230); trehalose-6-phosphate phosphorylase (EC 2.4.1.-);
g9480.t1_1	BAE79812.1	AA2	AA
g7997.t1_1	CAN61695.1	GH28	GH		polygalacturonase (EC 3.2.1.15); exo-polygalacturonase (EC 3.2.1.67); exo-polygalacturonosidase (EC 3.2.1.82); rhamnogalacturonase (EC 3.2.1.-); endo-xylogalacturonan hydrolase (EC 3.2.1.-); rhamnogalacturonan alpha-L-rhamnopyranohydrolase (EC 3.2.1.40)
g7343.t1_1	AJW95245.1	GT41	GT		UDP-GlcNAc: peptide beta-N-acetylglucosaminyltransferase (EC 2.4.1.94)
g6074.t1_1	CEF42525.1	GT4	GT		sucrose synthase (EC 2.4.1.13); sucrose-phosphate synthase (EC 2.4.1.14); alpha-glucosyltransferase (EC 2.4.1.52); lipopolysaccharide N-acetylglucosaminyltransferase (EC 2.4.1.56); GDP-Man alpha-mannosyltransferase (EC 2.4.1.-); 1,2-diacylglycerol 3-glucosyltransferase (EC 2.4.1.157); diglucosyl diacylglycerol synthase (EC 2.4.1.208); digalactosyldiacylglycerol synthase (EC 2.4.1.141); trehalose …
g4162.t1_1	CCA68722.1	GH31	GH		alpha-glucosidase (EC 3.2.1.20); alpha-1,3-glucosidase (EC 3.2.1.84); sucrase-isomaltase (EC 3.2.1.48) (EC 3.2.1.10); alpha-xylosidase (EC 3.2.1.-); alpha-glucan lyase (EC 4.2.2.13); isomaltosyltransferase (EC 2.4.1.-).
g3364.t1_1	CCA77793.1	GT15	GT		glycolipid 2-alpha-mannosyltransferase (EC 2.4.1.131); GDP-Man: alpha-1,2-mannosyltransferase (EC 2.4.1.-).
g9700.t1_1	AFA73118.1	GT4	GT		sucrose synthase (EC 2.4.1.13); sucrose-phosphate synthase (EC 2.4.1.14); alpha-glucosyltransferase (EC 2.4.1.52); lipopolysaccharide N-acetylglucosaminyltransferase (EC 2.4.1.56); GDP-Man alpha-mannosyltransferase (EC 2.4.1.-); 1,2-diacylglycerol 3-glucosyltransferase (EC 2.4.1.157); diglucosyl diacylglycerol synthase (EC 2.4.1.208); digalactosyldiacylglycerol synthase (EC 2.4.1.141); trehalose …
g1290.t1_1	CAN65410.1	GH38	GH		alpha-mannosidase (EC 3.2.1.24) ; mannosyl-oligosaccharide alpha-1,3-1,6-mannosidase (EC 3.2.1.114); mannosyl-oligosaccharide alpha-1,3-mannosidase (EC 3.2.1.-)
g10814.t1_1	CAJ18334.1	GH43	GH		beta-xylosidase (EC 3.2.1.37); beta-1,3-xylosidase (EC 3.2.1.-); alpha-L-arabinofuranosidase (EC 3.2.1.55); arabinanase (EC 3.2.1.99); xylanase (EC 3.2.1.8); galactan 1,3-beta-galactosidase (EC 3.2.1.145)
g5827.t1_1	AEJ35165.1	CBM1	CBM	Previously known as cellulose-binding domain family I (CBD I).	Modules of approx. 40 residues found almost exclusively in fungi. The cellulose-binding function has been demonstrated in many cases, and appears to be mediated by three aromatic residues separated by about 10.4 angstrom and which form a flat surface. The only non-fungal occurence of CBM1 is in an algal non-hydrolytic polysaccharide-binding protein which is composed of four repeated CBM1 modules.…
g2173.t1_1	CDZ96803.1	GT8	GT	Distant similarity to family GT24	lipopolysaccharide alpha-1,3-galactosyltransferase (EC 2.4.1.44); UDP-Glc: (glucosyl)lipopolysaccharide alpha-1,2-glucosyltransferase (EC 2.4.1.-); lipopolysaccharide glucosyltransferase 1 (EC 2.4.1.58); glycogenin glucosyltransferase (EC 2.4.1.186); inositol 1-alpha-galactosyltransferase (galactinol synthase) (EC 2.4.1.123); homogalacturonan alpha-1,4-galacturonosyltransferase (EC 2.4.1.43); UDP…
g5826.t1_1	CCA67070.1	GH17	GH		glucan endo-1,3-beta-glucosidase (EC 3.2.1.39); glucan 1,3-beta-glucosidase (EC 3.2.1.58); licheninase (EC 3.2.1.73); beta-1,3-glucanosyltransglycosylase (EC 2.4.1.-).
g2601.t1_1	AMM91466.1	CBM6	CBM	Previously known as cellulose-binding domain family VI (CBD VI).	Modules of approx. 120 residues. The cellulose-binding function has been demonstrated in one case on amorphous cellulose and beta-1,4-xylan. Some of these modules also bind beta-1,3-glucan, beta-1,3-1,4-glucan, and beta-1,4-glucan.
g11843.t1_1	CCA38978.1	GT20	GT		alpha,alpha-trehalose-phosphate synthase [UDP-forming] (EC 2.4.1.15)
g10506.t1_1	AFY55961.1	GH65	GH		alpha,alpha-trehalase (EC 3.2.1.28); maltose phosphorylase (EC 2.4.1.8); trehalose phosphorylase (EC 2.4.1.64); kojibiose phosphorylase (EC 2.4.1.230); trehalose-6-phosphate phosphorylase (EC 2.4.1.-);
g9796.t1_1	ANG86217.1	GH16	GH		xyloglucan:xyloglucosyltransferase (EC 2.4.1.207); keratan-sulfate endo-1,4-beta-galactosidase (EC 3.2.1.103); endo-1,3-beta-glucanase (EC 3.2.1.39); endo-1,3(4)-beta-glucanase (EC 3.2.1.6); licheninase (EC 3.2.1.73); beta-agarase (EC 3.2.1.81); kappa;-carrageenase (EC 3.2.1.83); xyloglucanase (EC 3.2.1.151)
g10072.t1_1	BAF20066.1	GT47	GT	The long animal heparan synthases are made of two domains. The N-terminal domain, which adds b-1,4-GlcA residues, belongs to family GT47 while the C-terminal domain, which adds a-1,4-GlcNAc residues, belongs to family GT64. The plant homologs, which have a single domain, display various specificities ranging from xyloglucan b-galactosyltransferase to a pectin b-glucuronyltransferase and arabinan …	heparan beta-glucuronyltransferase (EC 2.4.1.225); xyloglucan beta-galactosyltransferase (EC 2.4.1.-); heparan synthase (EC 2.4.1.-); arabinan alphalpha-L-arabinosyltransferase (EC 2.4.2.-).
g358.t1_1	AAS46741.1	GT8	GT	Distant similarity to family GT24	lipopolysaccharide alpha-1,3-galactosyltransferase (EC 2.4.1.44); UDP-Glc: (glucosyl)lipopolysaccharide alpha-1,2-glucosyltransferase (EC 2.4.1.-); lipopolysaccharide glucosyltransferase 1 (EC 2.4.1.58); glycogenin glucosyltransferase (EC 2.4.1.186); inositol 1-alpha-galactosyltransferase (galactinol synthase) (EC 2.4.1.123); homogalacturonan alpha-1,4-galacturonosyltransferase (EC 2.4.1.43); UDP…
g8794.t1_1	AMS24251.1	CBM57	CBM		Created from reading Schallus et al (2008) Mol Biol Cell. 19:3404-3414 [PMID: 18524852] and finding related domains attached to various glycosidases.
g4467.t1_1	CDZ98094.1	GT2	GT	Distant similarity to families GT12, GT21, GT27, GT55, GT81 etc.	cellulose synthase (EC 2.4.1.12); chitin synthase (EC 2.4.1.16); dolichyl-phosphate beta-D-mannosyltransferase (EC 2.4.1.83); dolichyl-phosphate beta-glucosyltransferase (EC 2.4.1.117); N-acetylglucosaminyltransferase (EC 2.4.1.-); N-acetylgalactosaminyltransferase (EC 2.4.1.-); hyaluronan synthase (EC 2.4.1.212); chitin oligosaccharide synthase (EC 2.4.1.-); beta-1,3-glucan synthase (EC 2.4.1.34…
g5941.t1_1	AFL72916.1	GT41	GT		UDP-GlcNAc: peptide beta-N-acetylglucosaminyltransferase (EC 2.4.1.94)
g10126.t1_1	CCA70335.1	GH71	GH		alpha-1,3-glucanase (EC 3.2.1.59).
g10836.t1_1	CDI52576.1	AA3	AA
g3044.t1_1	BAF27519.1	PL4	PL		rhamnogalacturonan lyase (EC 4.2.2.-).
g3108.t1_1	ALD65431.1	AA4	AA
g8423.t1_1	AMM43059.1	CBM57	CBM		Created from reading Schallus et al (2008) Mol Biol Cell. 19:3404-3414 [PMID: 18524852] and finding related domains attached to various glycosidases.
g8182.t1_1	BAF20066.1	GT47	GT	The long animal heparan synthases are made of two domains. The N-terminal domain, which adds b-1,4-GlcA residues, belongs to family GT47 while the C-terminal domain, which adds a-1,4-GlcNAc residues, belongs to family GT64. The plant homologs, which have a single domain, display various specificities ranging from xyloglucan b-galactosyltransferase to a pectin b-glucuronyltransferase and arabinan …	heparan beta-glucuronyltransferase (EC 2.4.1.225); xyloglucan beta-galactosyltransferase (EC 2.4.1.-); heparan synthase (EC 2.4.1.-); arabinan alphalpha-L-arabinosyltransferase (EC 2.4.2.-).
g9460.t1_1	ADV19841.1	GT0	GT
g9665.t1_1	CEF62298.1	GT4	GT		sucrose synthase (EC 2.4.1.13); sucrose-phosphate synthase (EC 2.4.1.14); alpha-glucosyltransferase (EC 2.4.1.52); lipopolysaccharide N-acetylglucosaminyltransferase (EC 2.4.1.56); GDP-Man alpha-mannosyltransferase (EC 2.4.1.-); 1,2-diacylglycerol 3-glucosyltransferase (EC 2.4.1.157); diglucosyl diacylglycerol synthase (EC 2.4.1.208); digalactosyldiacylglycerol synthase (EC 2.4.1.141); trehalose …
g11210.t1_1	CCA67805.1	GT1	GT	Distantly related to family GT28; several members of this family are made of two subunits (for instance Alg13 and Alg14 in Saccharomyces); the complete enzyme has been reconstituted whenever possible, and appears with the two subunit names separated by a + sign and with the N-terminal subunit followed by the C-terminal one	UDP-glucuronosyltransferase (EC 2.4.1.17); 2-hydroxyacylsphingosine 1-beta-galactosyltransferase (EC 2.4.1.45); N-acylsphingosine galactosyltransferase (EC 2.4.1.47); flavonol 3-O-glucosyltransferase (EC 2.4.1.91); indole-3-acetate beta-glucosyltransferase (EC 2.4.1.121); sterol glucosyltransferase (EC 2.4.1.173); ecdysteroid UDP-glucosyltransferase (EC 2.4.1.-); zeaxanthin glucosyltransferase (E…
g7276.t1_1	BAC67687.1	GH16	GH		xyloglucan:xyloglucosyltransferase (EC 2.4.1.207); keratan-sulfate endo-1,4-beta-galactosidase (EC 3.2.1.103); endo-1,3-beta-glucanase (EC 3.2.1.39); endo-1,3(4)-beta-glucanase (EC 3.2.1.6); licheninase (EC 3.2.1.73); beta-agarase (EC 3.2.1.81); kappa;-carrageenase (EC 3.2.1.83); xyloglucanase (EC 3.2.1.151)
g2435.t1_1	CAB96110.1	GT2	GT	Distant similarity to families GT12, GT21, GT27, GT55, GT81 etc.	cellulose synthase (EC 2.4.1.12); chitin synthase (EC 2.4.1.16); dolichyl-phosphate beta-D-mannosyltransferase (EC 2.4.1.83); dolichyl-phosphate beta-glucosyltransferase (EC 2.4.1.117); N-acetylglucosaminyltransferase (EC 2.4.1.-); N-acetylgalactosaminyltransferase (EC 2.4.1.-); hyaluronan synthase (EC 2.4.1.212); chitin oligosaccharide synthase (EC 2.4.1.-); beta-1,3-glucan synthase (EC 2.4.1.34…
g4790.t1_1	CCT65393.1	GH5	GH	formerly known as cellulase family A; Following a recent paper by St John et al. (FEBS Letters, 2010, in press) several GH5 subfamilies have been reassigned to GH30.	chitosanase (EC 3.2.1.132); beta-mannosidase (EC 3.2.1.25); Cellulase (EC 3.2.1.4); glucan 1,3-beta-glucosidase (EC 3.2.1.58); licheninase (EC 3.2.1.73); glucan endo-1,6-beta-glucosidase (EC 3.2.1.75); mannan endo-beta-1,4-mannosidase (EC 3.2.1.78); endo-beta-1,4-xylanase (EC 3.2.1.8); cellulose beta-1,4-cellobiosidase (EC 3.2.1.91); beta-1,3-mannanase (EC 3.2.1.-); xyloglucan-specific endo-beta-…
g874.t1_1	CTQ98742.1	CBM2	CBM	Previously known as cellulose-binding domain family II (CBD II).	Modules of approx. 100 residues and which are found in a large number of bacterial enzymes. The cellulose-binding function has been demonstrated in many cases. Several of these modules have been shown to also bind chitin or xylan.
g4478.t1_1	ANB44746.1	GH12	GH	formerly known as cellulase family H.	endoglucanase (EC 3.2.1.4); xyloglucan hydrolase (EC 3.2.1.151); beta-1,3-1,4-glucanase (EC 3.2.1.73); xyloglucan endotransglycosylase (EC 2.4.1.207)
g8497.t1_1	EAA58455.1	GT1	GT	Distantly related to family GT28; several members of this family are made of two subunits (for instance Alg13 and Alg14 in Saccharomyces); the complete enzyme has been reconstituted whenever possible, and appears with the two subunit names separated by a + sign and with the N-terminal subunit followed by the C-terminal one	UDP-glucuronosyltransferase (EC 2.4.1.17); 2-hydroxyacylsphingosine 1-beta-galactosyltransferase (EC 2.4.1.45); N-acylsphingosine galactosyltransferase (EC 2.4.1.47); flavonol 3-O-glucosyltransferase (EC 2.4.1.91); indole-3-acetate beta-glucosyltransferase (EC 2.4.1.121); sterol glucosyltransferase (EC 2.4.1.173); ecdysteroid UDP-glucosyltransferase (EC 2.4.1.-); zeaxanthin glucosyltransferase (E…
g11963.t1_1	AKT09126.1	CBM2	CBM	Previously known as cellulose-binding domain family II (CBD II).	Modules of approx. 100 residues and which are found in a large number of bacterial enzymes. The cellulose-binding function has been demonstrated in many cases. Several of these modules have been shown to also bind chitin or xylan.
g2524.t1_1	AIE96983.1	GT0	GT
g10575.t1_1	CAS91480.1	CBM20	CBM	PDB:1b90	The granular starch-binding function has been demonstrated in several cases. Interact strongly with cyclodextrins. Often designated as starch-binding domains (SBD).
g5645.t1_1	BAF20066.1	GT47	GT	The long animal heparan synthases are made of two domains. The N-terminal domain, which adds b-1,4-GlcA residues, belongs to family GT47 while the C-terminal domain, which adds a-1,4-GlcNAc residues, belongs to family GT64. The plant homologs, which have a single domain, display various specificities ranging from xyloglucan b-galactosyltransferase to a pectin b-glucuronyltransferase and arabinan …	heparan beta-glucuronyltransferase (EC 2.4.1.225); xyloglucan beta-galactosyltransferase (EC 2.4.1.-); heparan synthase (EC 2.4.1.-); arabinan alphalpha-L-arabinosyltransferase (EC 2.4.2.-).
g8103.t1_1	CED85351.1	GH38	GH		alpha-mannosidase (EC 3.2.1.24) ; mannosyl-oligosaccharide alpha-1,3-1,6-mannosidase (EC 3.2.1.114); mannosyl-oligosaccharide alpha-1,3-mannosidase (EC 3.2.1.-)
g4054.t1_1	CCA77953.1	CE16	CE	Formerly known as X125 modules; created from Li et al. Appl. Environ. Microbiol., 74:7482-7489 (PMID: 18978092)	acetylesterase (EC 3.1.1.6) active on various carbohydrate acetyl esters
g379.t1_1	CBQ67382.1	GH92	GH	Asp	mannosyl-oligosaccharide alpha-1,2-mannosidase (EC 3.2.1.113); mannosyl-oligosaccharide alpha-1,3-mannosidase (EC 3.2.1.-);
g8191.t1_1	BAF20066.1	GT47	GT	The long animal heparan synthases are made of two domains. The N-terminal domain, which adds b-1,4-GlcA residues, belongs to family GT47 while the C-terminal domain, which adds a-1,4-GlcNAc residues, belongs to family GT64. The plant homologs, which have a single domain, display various specificities ranging from xyloglucan b-galactosyltransferase to a pectin b-glucuronyltransferase and arabinan …	heparan beta-glucuronyltransferase (EC 2.4.1.225); xyloglucan beta-galactosyltransferase (EC 2.4.1.-); heparan synthase (EC 2.4.1.-); arabinan alphalpha-L-arabinosyltransferase (EC 2.4.2.-).
g5988.t1_1	ACZ58369.1	AA1	AA
g7869.t1_1	CAN61695.1	GH28	GH		polygalacturonase (EC 3.2.1.15); exo-polygalacturonase (EC 3.2.1.67); exo-polygalacturonosidase (EC 3.2.1.82); rhamnogalacturonase (EC 3.2.1.-); endo-xylogalacturonan hydrolase (EC 3.2.1.-); rhamnogalacturonan alpha-L-rhamnopyranohydrolase (EC 3.2.1.40)
g6904.t1_1	BAF20066.1	GT47	GT	The long animal heparan synthases are made of two domains. The N-terminal domain, which adds b-1,4-GlcA residues, belongs to family GT47 while the C-terminal domain, which adds a-1,4-GlcNAc residues, belongs to family GT64. The plant homologs, which have a single domain, display various specificities ranging from xyloglucan b-galactosyltransferase to a pectin b-glucuronyltransferase and arabinan …	heparan beta-glucuronyltransferase (EC 2.4.1.225); xyloglucan beta-galactosyltransferase (EC 2.4.1.-); heparan synthase (EC 2.4.1.-); arabinan alphalpha-L-arabinosyltransferase (EC 2.4.2.-).
g9095.t1_1	CCA73519.1	GT57	GT	These enzymes use dolichol-P-glucose as the sugar donor.	Dol-P-Glc: alpha-1,3-glucosyltransferase (EC 2.4.1.-)
g6923.t1_1	ALN96977.1	AA9	AA
g9152.t1_1	EIN08242.1	AA5	AA
g8060.t1_1	CCA67406.1	CBM13	CBM	Previously known as cellulose-binding domain family XIII (CBD XIII).	Modules of approx. 150 residues which always appear as a threefold internal repeat. The only apparent exception to this, xylanase II of Actinomadura sp. FC7 (GenBank U08894), is in fact not completely sequenced. These modules were first identified in several plant lectins such as ricin or agglutinin of Ricinus communis which bind galactose residues. The three-dimensional structure of a plant lect…
g5430.t1_1	AFD19009.1	GH18	GH	Contains chitinases of classes III and V. Contains non-catalytic proteins such as xylanase inhibitor; concanavalin B; narbonin	chitinase (EC 3.2.1.14); endo-beta-N-acetylglucosaminidase (EC 3.2.1.96); xylanase inhibitor; concanavalin B; narbonin
g4115.t1_1	ADX07338.1	GH5	GH	formerly known as cellulase family A; Following a recent paper by St John et al. (FEBS Letters, 2010, in press) several GH5 subfamilies have been reassigned to GH30.	chitosanase (EC 3.2.1.132); beta-mannosidase (EC 3.2.1.25); Cellulase (EC 3.2.1.4); glucan 1,3-beta-glucosidase (EC 3.2.1.58); licheninase (EC 3.2.1.73); glucan endo-1,6-beta-glucosidase (EC 3.2.1.75); mannan endo-beta-1,4-mannosidase (EC 3.2.1.78); endo-beta-1,4-xylanase (EC 3.2.1.8); cellulose beta-1,4-cellobiosidase (EC 3.2.1.91); beta-1,3-mannanase (EC 3.2.1.-); xyloglucan-specific endo-beta-…
g2191.t1_1	CCA67709.1	GH16	GH		xyloglucan:xyloglucosyltransferase (EC 2.4.1.207); keratan-sulfate endo-1,4-beta-galactosidase (EC 3.2.1.103); endo-1,3-beta-glucanase (EC 3.2.1.39); endo-1,3(4)-beta-glucanase (EC 3.2.1.6); licheninase (EC 3.2.1.73); beta-agarase (EC 3.2.1.81); kappa;-carrageenase (EC 3.2.1.83); xyloglucanase (EC 3.2.1.151)
g1100.t1_1	CCA19356.1	GT2	GT	Distant similarity to families GT12, GT21, GT27, GT55, GT81 etc.	cellulose synthase (EC 2.4.1.12); chitin synthase (EC 2.4.1.16); dolichyl-phosphate beta-D-mannosyltransferase (EC 2.4.1.83); dolichyl-phosphate beta-glucosyltransferase (EC 2.4.1.117); N-acetylglucosaminyltransferase (EC 2.4.1.-); N-acetylgalactosaminyltransferase (EC 2.4.1.-); hyaluronan synthase (EC 2.4.1.212); chitin oligosaccharide synthase (EC 2.4.1.-); beta-1,3-glucan synthase (EC 2.4.1.34…
g5835.t1_1	ANH22773.1	AA3	AA
g5164.t1_1	BAE54672.1	GH17	GH		glucan endo-1,3-beta-glucosidase (EC 3.2.1.39); glucan 1,3-beta-glucosidase (EC 3.2.1.58); licheninase (EC 3.2.1.73); beta-1,3-glucanosyltransglycosylase (EC 2.4.1.-).
g6059.t1_1	BAF20066.1	GT47	GT	The long animal heparan synthases are made of two domains. The N-terminal domain, which adds b-1,4-GlcA residues, belongs to family GT47 while the C-terminal domain, which adds a-1,4-GlcNAc residues, belongs to family GT64. The plant homologs, which have a single domain, display various specificities ranging from xyloglucan b-galactosyltransferase to a pectin b-glucuronyltransferase and arabinan …	heparan beta-glucuronyltransferase (EC 2.4.1.225); xyloglucan beta-galactosyltransferase (EC 2.4.1.-); heparan synthase (EC 2.4.1.-); arabinan alphalpha-L-arabinosyltransferase (EC 2.4.2.-).
g4225.t1_1	BAF20066.1	GT47	GT	The long animal heparan synthases are made of two domains. The N-terminal domain, which adds b-1,4-GlcA residues, belongs to family GT47 while the C-terminal domain, which adds a-1,4-GlcNAc residues, belongs to family GT64. The plant homologs, which have a single domain, display various specificities ranging from xyloglucan b-galactosyltransferase to a pectin b-glucuronyltransferase and arabinan …	heparan beta-glucuronyltransferase (EC 2.4.1.225); xyloglucan beta-galactosyltransferase (EC 2.4.1.-); heparan synthase (EC 2.4.1.-); arabinan alphalpha-L-arabinosyltransferase (EC 2.4.2.-).
g2469.t1_1	AKJ63358.1	GH65	GH		alpha,alpha-trehalase (EC 3.2.1.28); maltose phosphorylase (EC 2.4.1.8); trehalose phosphorylase (EC 2.4.1.64); kojibiose phosphorylase (EC 2.4.1.230); trehalose-6-phosphate phosphorylase (EC 2.4.1.-);
g7995.t1_1	CAN61695.1	GH28	GH		polygalacturonase (EC 3.2.1.15); exo-polygalacturonase (EC 3.2.1.67); exo-polygalacturonosidase (EC 3.2.1.82); rhamnogalacturonase (EC 3.2.1.-); endo-xylogalacturonan hydrolase (EC 3.2.1.-); rhamnogalacturonan alpha-L-rhamnopyranohydrolase (EC 3.2.1.40)
g5764.t1_1	CDI52744.1	AA3	AA
g8706.t1_1	CUI24525.1	GH19	GH	Contains chitinases of classes I, II, and IV.	chitinase (EC 3.2.1.14).
g9881.t1_1	AFA73118.1	GT4	GT		sucrose synthase (EC 2.4.1.13); sucrose-phosphate synthase (EC 2.4.1.14); alpha-glucosyltransferase (EC 2.4.1.52); lipopolysaccharide N-acetylglucosaminyltransferase (EC 2.4.1.56); GDP-Man alpha-mannosyltransferase (EC 2.4.1.-); 1,2-diacylglycerol 3-glucosyltransferase (EC 2.4.1.157); diglucosyl diacylglycerol synthase (EC 2.4.1.208); digalactosyldiacylglycerol synthase (EC 2.4.1.141); trehalose …
g590.t1_1	AAL01718.1	AA10	AA
g10529.t1_1	ALJ82901.1	AA3	AA
g4590.t1_1	ABS66859.1	AA3	AA
g2097.t1_1	CCA68000.1	GH0	GH
g3474.t1_1	CCA69403.1	GT58	GT	These enzymes use dolichol-P-mannose as the sugar donor.	Dol-P-Man: dolichol pyrophosphate-mannose alpha-1,3-mannosyltransferase (EC 2.4.1.130); Dol-P-Man: dolichol pyrophosphate-Man5GlcNAc2 alpha-1,2-mannosyltransferase (EC 2.4.1.130)
g449.t1_1	CAN61695.1	GH28	GH		polygalacturonase (EC 3.2.1.15); exo-polygalacturonase (EC 3.2.1.67); exo-polygalacturonosidase (EC 3.2.1.82); rhamnogalacturonase (EC 3.2.1.-); endo-xylogalacturonan hydrolase (EC 3.2.1.-); rhamnogalacturonan alpha-L-rhamnopyranohydrolase (EC 3.2.1.40)
g9636.t1_1	BAC67687.1	GH16	GH		xyloglucan:xyloglucosyltransferase (EC 2.4.1.207); keratan-sulfate endo-1,4-beta-galactosidase (EC 3.2.1.103); endo-1,3-beta-glucanase (EC 3.2.1.39); endo-1,3(4)-beta-glucanase (EC 3.2.1.6); licheninase (EC 3.2.1.73); beta-agarase (EC 3.2.1.81); kappa;-carrageenase (EC 3.2.1.83); xyloglucanase (EC 3.2.1.151)
g9177.t1_1	EAU86087.1	CBM1	CBM	Previously known as cellulose-binding domain family I (CBD I).	Modules of approx. 40 residues found almost exclusively in fungi. The cellulose-binding function has been demonstrated in many cases, and appears to be mediated by three aromatic residues separated by about 10.4 angstrom and which form a flat surface. The only non-fungal occurence of CBM1 is in an algal non-hydrolytic polysaccharide-binding protein which is composed of four repeated CBM1 modules.…
g4129.t1_1	AMD89422.1	GT4	GT		sucrose synthase (EC 2.4.1.13); sucrose-phosphate synthase (EC 2.4.1.14); alpha-glucosyltransferase (EC 2.4.1.52); lipopolysaccharide N-acetylglucosaminyltransferase (EC 2.4.1.56); GDP-Man alpha-mannosyltransferase (EC 2.4.1.-); 1,2-diacylglycerol 3-glucosyltransferase (EC 2.4.1.157); diglucosyl diacylglycerol synthase (EC 2.4.1.208); digalactosyldiacylglycerol synthase (EC 2.4.1.141); trehalose …
g2828.t1_1	CEF62298.1	GT4	GT		sucrose synthase (EC 2.4.1.13); sucrose-phosphate synthase (EC 2.4.1.14); alpha-glucosyltransferase (EC 2.4.1.52); lipopolysaccharide N-acetylglucosaminyltransferase (EC 2.4.1.56); GDP-Man alpha-mannosyltransferase (EC 2.4.1.-); 1,2-diacylglycerol 3-glucosyltransferase (EC 2.4.1.157); diglucosyl diacylglycerol synthase (EC 2.4.1.208); digalactosyldiacylglycerol synthase (EC 2.4.1.141); trehalose …
g2080.t1_1	CCA70614.1	GT57	GT	These enzymes use dolichol-P-glucose as the sugar donor.	Dol-P-Glc: alpha-1,3-glucosyltransferase (EC 2.4.1.-)
g1799.t1_1	BAF20066.1	GT47	GT	The long animal heparan synthases are made of two domains. The N-terminal domain, which adds b-1,4-GlcA residues, belongs to family GT47 while the C-terminal domain, which adds a-1,4-GlcNAc residues, belongs to family GT64. The plant homologs, which have a single domain, display various specificities ranging from xyloglucan b-galactosyltransferase to a pectin b-glucuronyltransferase and arabinan …	heparan beta-glucuronyltransferase (EC 2.4.1.225); xyloglucan beta-galactosyltransferase (EC 2.4.1.-); heparan synthase (EC 2.4.1.-); arabinan alphalpha-L-arabinosyltransferase (EC 2.4.2.-).
g4098.t1_1	AAD14758.1	GT2	GT	Distant similarity to families GT12, GT21, GT27, GT55, GT81 etc.	cellulose synthase (EC 2.4.1.12); chitin synthase (EC 2.4.1.16); dolichyl-phosphate beta-D-mannosyltransferase (EC 2.4.1.83); dolichyl-phosphate beta-glucosyltransferase (EC 2.4.1.117); N-acetylglucosaminyltransferase (EC 2.4.1.-); N-acetylgalactosaminyltransferase (EC 2.4.1.-); hyaluronan synthase (EC 2.4.1.212); chitin oligosaccharide synthase (EC 2.4.1.-); beta-1,3-glucan synthase (EC 2.4.1.34…
g3082.t1_1	ABO42285.1	GH13	GH	New: many members have been assigned to subfamilies as described by Stam et al. (2006) Protein Eng Des Sel. 19, 555-562 (PMID: 17085431)	alpha-amylase (EC 3.2.1.1); pullulanase (EC 3.2.1.41); cyclomaltodextrin glucanotransferase (EC 2.4.1.19); cyclomaltodextrinase (EC 3.2.1.54); trehalose-6-phosphate hydrolase (EC 3.2.1.93); oligo-alpha-glucosidase (EC 3.2.1.10); maltogenic amylase (EC 3.2.1.133); neopullulanase (EC 3.2.1.135); alpha-glucosidase (EC 3.2.1.20); maltotetraose-forming alpha-amylase (EC 3.2.1.60); isoamylase (EC 3.2.1…
g4128.t1_1	AAW46890.1	GH79	GH		beta-glucuronidase (EC 3.2.1.31); beta-4-O-methyl-glucuronidase (EC 3.2.1.-); heparanase (EC 3.2.1.-); baicalin beta-glucuronidase (EC 3.2.1.167)
g11768.t1_1	CEF62298.1	GT4	GT		sucrose synthase (EC 2.4.1.13); sucrose-phosphate synthase (EC 2.4.1.14); alpha-glucosyltransferase (EC 2.4.1.52); lipopolysaccharide N-acetylglucosaminyltransferase (EC 2.4.1.56); GDP-Man alpha-mannosyltransferase (EC 2.4.1.-); 1,2-diacylglycerol 3-glucosyltransferase (EC 2.4.1.157); diglucosyl diacylglycerol synthase (EC 2.4.1.208); digalactosyldiacylglycerol synthase (EC 2.4.1.141); trehalose …
g9722.t1_1	BAF20066.1	GT47	GT	The long animal heparan synthases are made of two domains. The N-terminal domain, which adds b-1,4-GlcA residues, belongs to family GT47 while the C-terminal domain, which adds a-1,4-GlcNAc residues, belongs to family GT64. The plant homologs, which have a single domain, display various specificities ranging from xyloglucan b-galactosyltransferase to a pectin b-glucuronyltransferase and arabinan …	heparan beta-glucuronyltransferase (EC 2.4.1.225); xyloglucan beta-galactosyltransferase (EC 2.4.1.-); heparan synthase (EC 2.4.1.-); arabinan alphalpha-L-arabinosyltransferase (EC 2.4.2.-).
g2848.t1_1	BAF20066.1	GT47	GT	The long animal heparan synthases are made of two domains. The N-terminal domain, which adds b-1,4-GlcA residues, belongs to family GT47 while the C-terminal domain, which adds a-1,4-GlcNAc residues, belongs to family GT64. The plant homologs, which have a single domain, display various specificities ranging from xyloglucan b-galactosyltransferase to a pectin b-glucuronyltransferase and arabinan …	heparan beta-glucuronyltransferase (EC 2.4.1.225); xyloglucan beta-galactosyltransferase (EC 2.4.1.-); heparan synthase (EC 2.4.1.-); arabinan alphalpha-L-arabinosyltransferase (EC 2.4.2.-).
g6229.t1_1	AFS41012.1	CBM50	CBM	Also known as LysM domains	Modules of approx. 50 residues found attached to various enzymes from families GH18, GH19, GH23, GH24, GH25 and GH73, i.e. enzymes cleaving either chitin or peptidoglycan. Binding to chitopentaose demonstrated in the case of Pteris ryukyuensis chitinase A [Ohnuma T et al. (2008) J. Biol. Chem. 283:5178-87 (PMID: 18083709)]. CBM50 modules are also found in a multitude of other enzymes targeting th…
g6694.t1_1	CUI24525.1	GH19	GH	Contains chitinases of classes I, II, and IV.	chitinase (EC 3.2.1.14).
g11688.t1_1	BAF20066.1	GT47	GT	The long animal heparan synthases are made of two domains. The N-terminal domain, which adds b-1,4-GlcA residues, belongs to family GT47 while the C-terminal domain, which adds a-1,4-GlcNAc residues, belongs to family GT64. The plant homologs, which have a single domain, display various specificities ranging from xyloglucan b-galactosyltransferase to a pectin b-glucuronyltransferase and arabinan …	heparan beta-glucuronyltransferase (EC 2.4.1.225); xyloglucan beta-galactosyltransferase (EC 2.4.1.-); heparan synthase (EC 2.4.1.-); arabinan alphalpha-L-arabinosyltransferase (EC 2.4.2.-).
g9943.t1_1	BAF20066.1	GT47	GT	The long animal heparan synthases are made of two domains. The N-terminal domain, which adds b-1,4-GlcA residues, belongs to family GT47 while the C-terminal domain, which adds a-1,4-GlcNAc residues, belongs to family GT64. The plant homologs, which have a single domain, display various specificities ranging from xyloglucan b-galactosyltransferase to a pectin b-glucuronyltransferase and arabinan …	heparan beta-glucuronyltransferase (EC 2.4.1.225); xyloglucan beta-galactosyltransferase (EC 2.4.1.-); heparan synthase (EC 2.4.1.-); arabinan alphalpha-L-arabinosyltransferase (EC 2.4.2.-).
g5646.t1_1	BAF20066.1	GT47	GT	The long animal heparan synthases are made of two domains. The N-terminal domain, which adds b-1,4-GlcA residues, belongs to family GT47 while the C-terminal domain, which adds a-1,4-GlcNAc residues, belongs to family GT64. The plant homologs, which have a single domain, display various specificities ranging from xyloglucan b-galactosyltransferase to a pectin b-glucuronyltransferase and arabinan …	heparan beta-glucuronyltransferase (EC 2.4.1.225); xyloglucan beta-galactosyltransferase (EC 2.4.1.-); heparan synthase (EC 2.4.1.-); arabinan alphalpha-L-arabinosyltransferase (EC 2.4.2.-).
g5365.t1_1	CAL81200.1	GH51	GH		alpha-L-arabinofuranosidase (EC 3.2.1.55); endoglucanase (EC 3.2.1.4)
g3965.t1_1	CCA69604.1	GH18	GH	Contains chitinases of classes III and V. Contains non-catalytic proteins such as xylanase inhibitor; concanavalin B; narbonin	chitinase (EC 3.2.1.14); endo-beta-N-acetylglucosaminidase (EC 3.2.1.96); xylanase inhibitor; concanavalin B; narbonin
g11313.t1_1	BAF20066.1	GT47	GT	The long animal heparan synthases are made of two domains. The N-terminal domain, which adds b-1,4-GlcA residues, belongs to family GT47 while the C-terminal domain, which adds a-1,4-GlcNAc residues, belongs to family GT64. The plant homologs, which have a single domain, display various specificities ranging from xyloglucan b-galactosyltransferase to a pectin b-glucuronyltransferase and arabinan …	heparan beta-glucuronyltransferase (EC 2.4.1.225); xyloglucan beta-galactosyltransferase (EC 2.4.1.-); heparan synthase (EC 2.4.1.-); arabinan alphalpha-L-arabinosyltransferase (EC 2.4.2.-).
g10341.t1_1	AAW41079.1	CBM18	CBM		Modules of approx. 40 residues. The chitin-binding function has been demonstrated in many cases. These modules are found attached to a number of chitinase catalytic domains, but also in non-catalytic proteins either in isolation or as multiple repeats.
g11467.t1_1	AFM30903.1	GH18	GH	Contains chitinases of classes III and V. Contains non-catalytic proteins such as xylanase inhibitor; concanavalin B; narbonin	chitinase (EC 3.2.1.14); endo-beta-N-acetylglucosaminidase (EC 3.2.1.96); xylanase inhibitor; concanavalin B; narbonin
g6558.t1_1	BAF20066.1	GT47	GT	The long animal heparan synthases are made of two domains. The N-terminal domain, which adds b-1,4-GlcA residues, belongs to family GT47 while the C-terminal domain, which adds a-1,4-GlcNAc residues, belongs to family GT64. The plant homologs, which have a single domain, display various specificities ranging from xyloglucan b-galactosyltransferase to a pectin b-glucuronyltransferase and arabinan …	heparan beta-glucuronyltransferase (EC 2.4.1.225); xyloglucan beta-galactosyltransferase (EC 2.4.1.-); heparan synthase (EC 2.4.1.-); arabinan alphalpha-L-arabinosyltransferase (EC 2.4.2.-).
g9786.t1_1	ANG86217.1	GH16	GH		xyloglucan:xyloglucosyltransferase (EC 2.4.1.207); keratan-sulfate endo-1,4-beta-galactosidase (EC 3.2.1.103); endo-1,3-beta-glucanase (EC 3.2.1.39); endo-1,3(4)-beta-glucanase (EC 3.2.1.6); licheninase (EC 3.2.1.73); beta-agarase (EC 3.2.1.81); kappa;-carrageenase (EC 3.2.1.83); xyloglucanase (EC 3.2.1.151)
g4693.t1_1	AIT18914.1	GH18	GH	Contains chitinases of classes III and V. Contains non-catalytic proteins such as xylanase inhibitor; concanavalin B; narbonin	chitinase (EC 3.2.1.14); endo-beta-N-acetylglucosaminidase (EC 3.2.1.96); xylanase inhibitor; concanavalin B; narbonin
g10258.t1_1	AIT83212.1	GT4	GT		sucrose synthase (EC 2.4.1.13); sucrose-phosphate synthase (EC 2.4.1.14); alpha-glucosyltransferase (EC 2.4.1.52); lipopolysaccharide N-acetylglucosaminyltransferase (EC 2.4.1.56); GDP-Man alpha-mannosyltransferase (EC 2.4.1.-); 1,2-diacylglycerol 3-glucosyltransferase (EC 2.4.1.157); diglucosyl diacylglycerol synthase (EC 2.4.1.208); digalactosyldiacylglycerol synthase (EC 2.4.1.141); trehalose …
g7371.t1_1	AFO72233.1	AA9	AA
g4627.t1_1	AHX26717.1	GT2	GT	Distant similarity to families GT12, GT21, GT27, GT55, GT81 etc.	cellulose synthase (EC 2.4.1.12); chitin synthase (EC 2.4.1.16); dolichyl-phosphate beta-D-mannosyltransferase (EC 2.4.1.83); dolichyl-phosphate beta-glucosyltransferase (EC 2.4.1.117); N-acetylglucosaminyltransferase (EC 2.4.1.-); N-acetylgalactosaminyltransferase (EC 2.4.1.-); hyaluronan synthase (EC 2.4.1.212); chitin oligosaccharide synthase (EC 2.4.1.-); beta-1,3-glucan synthase (EC 2.4.1.34…
g5913.t1_1	ACI49189.1	CBM48	CBM		Modules of approx. 100 residues with glycogen-binding function, appended to GH13 modules. Also found in the beta subunit (glycogen-binding) of AMP-activated protein kinases (AMPK)
g4828.t1_1	BAF20066.1	GT47	GT	The long animal heparan synthases are made of two domains. The N-terminal domain, which adds b-1,4-GlcA residues, belongs to family GT47 while the C-terminal domain, which adds a-1,4-GlcNAc residues, belongs to family GT64. The plant homologs, which have a single domain, display various specificities ranging from xyloglucan b-galactosyltransferase to a pectin b-glucuronyltransferase and arabinan …	heparan beta-glucuronyltransferase (EC 2.4.1.225); xyloglucan beta-galactosyltransferase (EC 2.4.1.-); heparan synthase (EC 2.4.1.-); arabinan alphalpha-L-arabinosyltransferase (EC 2.4.2.-).
g5549.t1_1	CBX90714.1	GH47	GH		alpha-mannosidase (EC 3.2.1.113)
g2491.t1_1	CAL53384.1	CE11	CE		UDP-3-0-acyl N-acetylglucosamine deacetylase (EC 3.5.1.-).
g12148.t1_1	CEF62298.1	GT4	GT		sucrose synthase (EC 2.4.1.13); sucrose-phosphate synthase (EC 2.4.1.14); alpha-glucosyltransferase (EC 2.4.1.52); lipopolysaccharide N-acetylglucosaminyltransferase (EC 2.4.1.56); GDP-Man alpha-mannosyltransferase (EC 2.4.1.-); 1,2-diacylglycerol 3-glucosyltransferase (EC 2.4.1.157); diglucosyl diacylglycerol synthase (EC 2.4.1.208); digalactosyldiacylglycerol synthase (EC 2.4.1.141); trehalose …
g4925.t1_1	AEI52017.1	CE6	CE		acetyl xylan esterase (EC 3.1.1.72).
g3967.t1_1	AGS09131.1	AA3	AA
g10959.t1_1	CAJ86292.1	CBM43	CBM	Created after Barral, Suarez, Batanero, Alfonso, Alche, RodrÃ­guez-GarcÃ­a, Villalba, Rivas and RodrÃ­guez (2005) Biochem. J. 390, 77-84 (PMID: 15882149). Formerly known as X8 modules.	Modules of approx. 90-100 residues found at the C-terminus of GH17 or GH72 enzymatic modules and also sometimes isolated. CBM43 modules sometimes carry a C-terminal membrane anchor. The beta-1,3-glucan binding function has been demonstrated with the olive pollen protein Ole e 10.
g4027.t1_1	ADE82894.1	GH105	GH	Created based on a paper by Itoh, Ochiai, Mikami, Hashimoto, and Murata (J. Mol. Biol. 360 (2006) 573-585) (PMID: 16781735)	unsaturated rhamnogalacturonyl hydrolase (EC 3.2.1.-)
g1849.t1_1	CCA19356.1	GT2	GT	Distant similarity to families GT12, GT21, GT27, GT55, GT81 etc.	cellulose synthase (EC 2.4.1.12); chitin synthase (EC 2.4.1.16); dolichyl-phosphate beta-D-mannosyltransferase (EC 2.4.1.83); dolichyl-phosphate beta-glucosyltransferase (EC 2.4.1.117); N-acetylglucosaminyltransferase (EC 2.4.1.-); N-acetylgalactosaminyltransferase (EC 2.4.1.-); hyaluronan synthase (EC 2.4.1.212); chitin oligosaccharide synthase (EC 2.4.1.-); beta-1,3-glucan synthase (EC 2.4.1.34…
g4613.t1_1	BAF20066.1	GT47	GT	The long animal heparan synthases are made of two domains. The N-terminal domain, which adds b-1,4-GlcA residues, belongs to family GT47 while the C-terminal domain, which adds a-1,4-GlcNAc residues, belongs to family GT64. The plant homologs, which have a single domain, display various specificities ranging from xyloglucan b-galactosyltransferase to a pectin b-glucuronyltransferase and arabinan …	heparan beta-glucuronyltransferase (EC 2.4.1.225); xyloglucan beta-galactosyltransferase (EC 2.4.1.-); heparan synthase (EC 2.4.1.-); arabinan alphalpha-L-arabinosyltransferase (EC 2.4.2.-).
g8533.t1_1	ADW07561.1	GH109	GH	Created following Liu et al. (2007) Nature Biotechnol 25:454-64 (PMID: 17401360); the enzymes in this family display an unusual mechanism involving NAD+	alpha-N-acetylgalactosaminidase (EC 3.2.1.49)
g10644.t1_1	CCA67251.1	GH35	GH		beta-galactosidase (EC 3.2.1.23); exo-beta-glucosaminidase (EC 3.2.1.165)
g41.t1_1	AEI52017.1	CE6	CE		acetyl xylan esterase (EC 3.1.1.72).
g3363.t1_1	AMS24251.1	CBM57	CBM		Created from reading Schallus et al (2008) Mol Biol Cell. 19:3404-3414 [PMID: 18524852] and finding related domains attached to various glycosidases.
g7187.t1_1	CCA66323.1	GT2	GT	Distant similarity to families GT12, GT21, GT27, GT55, GT81 etc.	cellulose synthase (EC 2.4.1.12); chitin synthase (EC 2.4.1.16); dolichyl-phosphate beta-D-mannosyltransferase (EC 2.4.1.83); dolichyl-phosphate beta-glucosyltransferase (EC 2.4.1.117); N-acetylglucosaminyltransferase (EC 2.4.1.-); N-acetylgalactosaminyltransferase (EC 2.4.1.-); hyaluronan synthase (EC 2.4.1.212); chitin oligosaccharide synthase (EC 2.4.1.-); beta-1,3-glucan synthase (EC 2.4.1.34…
g12178.t1_1	BAF20066.1	GT47	GT	The long animal heparan synthases are made of two domains. The N-terminal domain, which adds b-1,4-GlcA residues, belongs to family GT47 while the C-terminal domain, which adds a-1,4-GlcNAc residues, belongs to family GT64. The plant homologs, which have a single domain, display various specificities ranging from xyloglucan b-galactosyltransferase to a pectin b-glucuronyltransferase and arabinan …	heparan beta-glucuronyltransferase (EC 2.4.1.225); xyloglucan beta-galactosyltransferase (EC 2.4.1.-); heparan synthase (EC 2.4.1.-); arabinan alphalpha-L-arabinosyltransferase (EC 2.4.2.-).
g344.t1_1	BAF20066.1	GT47	GT	The long animal heparan synthases are made of two domains. The N-terminal domain, which adds b-1,4-GlcA residues, belongs to family GT47 while the C-terminal domain, which adds a-1,4-GlcNAc residues, belongs to family GT64. The plant homologs, which have a single domain, display various specificities ranging from xyloglucan b-galactosyltransferase to a pectin b-glucuronyltransferase and arabinan …	heparan beta-glucuronyltransferase (EC 2.4.1.225); xyloglucan beta-galactosyltransferase (EC 2.4.1.-); heparan synthase (EC 2.4.1.-); arabinan alphalpha-L-arabinosyltransferase (EC 2.4.2.-).
g12098.t1_1	AKT09126.1	CBM2	CBM	Previously known as cellulose-binding domain family II (CBD II).	Modules of approx. 100 residues and which are found in a large number of bacterial enzymes. The cellulose-binding function has been demonstrated in many cases. Several of these modules have been shown to also bind chitin or xylan.
g3993.t1_1	ADI07346.1	CBM13	CBM	Previously known as cellulose-binding domain family XIII (CBD XIII).	Modules of approx. 150 residues which always appear as a threefold internal repeat. The only apparent exception to this, xylanase II of Actinomadura sp. FC7 (GenBank U08894), is in fact not completely sequenced. These modules were first identified in several plant lectins such as ricin or agglutinin of Ricinus communis which bind galactose residues. The three-dimensional structure of a plant lect…
g2272.t1_1	AEK42803.1	CBM2	CBM	Previously known as cellulose-binding domain family II (CBD II).	Modules of approx. 100 residues and which are found in a large number of bacterial enzymes. The cellulose-binding function has been demonstrated in many cases. Several of these modules have been shown to also bind chitin or xylan.
g6439.t1_1	CAN65410.1	GH38	GH		alpha-mannosidase (EC 3.2.1.24) ; mannosyl-oligosaccharide alpha-1,3-1,6-mannosidase (EC 3.2.1.114); mannosyl-oligosaccharide alpha-1,3-mannosidase (EC 3.2.1.-)
g8847.t1_1	AIE32906.1	GT51	GT	There are two categories of enzymes in this family : monofunctional (just the GT51 module) or bifunctional (GT51 module attached to a penicillin-binding transpeptidase module). These enzymes utilise Und-PP-MurAc-(GlcNAc)-pentapeptide as the sugar donor.	murein polymerase (EC 2.4.1.129).
g6743.t1_1	ACZ86812.1	CBM12	CBM	Previously known as cellulose-binding domain family XII (CBD XII).	Modules of approx. 40-60 residues. The majority of these modules is found among chitinases where the function is chitin-binding. Distantly related to the CBM5 family.
g9249.t1_1	BAF20066.1	GT47	GT	The long animal heparan synthases are made of two domains. The N-terminal domain, which adds b-1,4-GlcA residues, belongs to family GT47 while the C-terminal domain, which adds a-1,4-GlcNAc residues, belongs to family GT64. The plant homologs, which have a single domain, display various specificities ranging from xyloglucan b-galactosyltransferase to a pectin b-glucuronyltransferase and arabinan …	heparan beta-glucuronyltransferase (EC 2.4.1.225); xyloglucan beta-galactosyltransferase (EC 2.4.1.-); heparan synthase (EC 2.4.1.-); arabinan alphalpha-L-arabinosyltransferase (EC 2.4.2.-).
g5851.t1_1	AFV25369.1	GH0	GH
g8407.t1_1	AMM30864.1	AA7	AA
g1312.t1_1	ABG50779.1	GT2	GT	Distant similarity to families GT12, GT21, GT27, GT55, GT81 etc.	cellulose synthase (EC 2.4.1.12); chitin synthase (EC 2.4.1.16); dolichyl-phosphate beta-D-mannosyltransferase (EC 2.4.1.83); dolichyl-phosphate beta-glucosyltransferase (EC 2.4.1.117); N-acetylglucosaminyltransferase (EC 2.4.1.-); N-acetylgalactosaminyltransferase (EC 2.4.1.-); hyaluronan synthase (EC 2.4.1.212); chitin oligosaccharide synthase (EC 2.4.1.-); beta-1,3-glucan synthase (EC 2.4.1.34…
g3033.t1_1	AHX26715.1	GT2	GT	Distant similarity to families GT12, GT21, GT27, GT55, GT81 etc.	cellulose synthase (EC 2.4.1.12); chitin synthase (EC 2.4.1.16); dolichyl-phosphate beta-D-mannosyltransferase (EC 2.4.1.83); dolichyl-phosphate beta-glucosyltransferase (EC 2.4.1.117); N-acetylglucosaminyltransferase (EC 2.4.1.-); N-acetylgalactosaminyltransferase (EC 2.4.1.-); hyaluronan synthase (EC 2.4.1.212); chitin oligosaccharide synthase (EC 2.4.1.-); beta-1,3-glucan synthase (EC 2.4.1.34…
g4373.t1_1	CCA74278.1	GH29	GH		alpha-L-fucosidase (EC 3.2.1.51)
g3202.t1_1	BAI79270.1	CBM50	CBM	Also known as LysM domains	Modules of approx. 50 residues found attached to various enzymes from families GH18, GH19, GH23, GH24, GH25 and GH73, i.e. enzymes cleaving either chitin or peptidoglycan. Binding to chitopentaose demonstrated in the case of Pteris ryukyuensis chitinase A [Ohnuma T et al. (2008) J. Biol. Chem. 283:5178-87 (PMID: 18083709)]. CBM50 modules are also found in a multitude of other enzymes targeting th…
g10454.t1_1	BAF20066.1	GT47	GT	The long animal heparan synthases are made of two domains. The N-terminal domain, which adds b-1,4-GlcA residues, belongs to family GT47 while the C-terminal domain, which adds a-1,4-GlcNAc residues, belongs to family GT64. The plant homologs, which have a single domain, display various specificities ranging from xyloglucan b-galactosyltransferase to a pectin b-glucuronyltransferase and arabinan …	heparan beta-glucuronyltransferase (EC 2.4.1.225); xyloglucan beta-galactosyltransferase (EC 2.4.1.-); heparan synthase (EC 2.4.1.-); arabinan alphalpha-L-arabinosyltransferase (EC 2.4.2.-).
g5092.t1_1	AFR94064.1	GT90	GT	Created from Klutts, Levery and Doering (2007) J. Biol. Chem. 282:17890-17899 (PMID: 17430900)	UDP-Xyl: (mannosyl) glucuronoxylomannan/galactoxylomannan beta-1,2-xylosyltransferase (EC 2.4.2.-)
g2413.t1_1	CED82388.1	GT4	GT		sucrose synthase (EC 2.4.1.13); sucrose-phosphate synthase (EC 2.4.1.14); alpha-glucosyltransferase (EC 2.4.1.52); lipopolysaccharide N-acetylglucosaminyltransferase (EC 2.4.1.56); GDP-Man alpha-mannosyltransferase (EC 2.4.1.-); 1,2-diacylglycerol 3-glucosyltransferase (EC 2.4.1.157); diglucosyl diacylglycerol synthase (EC 2.4.1.208); digalactosyldiacylglycerol synthase (EC 2.4.1.141); trehalose …
g11714.t1_1	CBG67294.1	CBM13	CBM	Previously known as cellulose-binding domain family XIII (CBD XIII).	Modules of approx. 150 residues which always appear as a threefold internal repeat. The only apparent exception to this, xylanase II of Actinomadura sp. FC7 (GenBank U08894), is in fact not completely sequenced. These modules were first identified in several plant lectins such as ricin or agglutinin of Ricinus communis which bind galactose residues. The three-dimensional structure of a plant lect…
g7647.t1_1	AFK02438.1	CE8	CE		pectin methylesterase (EC 3.1.1.11).
g10009.t1_1	CUI24525.1	GH19	GH	Contains chitinases of classes I, II, and IV.	chitinase (EC 3.2.1.14).
g669.t1_1	CCD49293.1	GT1	GT	Distantly related to family GT28; several members of this family are made of two subunits (for instance Alg13 and Alg14 in Saccharomyces); the complete enzyme has been reconstituted whenever possible, and appears with the two subunit names separated by a + sign and with the N-terminal subunit followed by the C-terminal one	UDP-glucuronosyltransferase (EC 2.4.1.17); 2-hydroxyacylsphingosine 1-beta-galactosyltransferase (EC 2.4.1.45); N-acylsphingosine galactosyltransferase (EC 2.4.1.47); flavonol 3-O-glucosyltransferase (EC 2.4.1.91); indole-3-acetate beta-glucosyltransferase (EC 2.4.1.121); sterol glucosyltransferase (EC 2.4.1.173); ecdysteroid UDP-glucosyltransferase (EC 2.4.1.-); zeaxanthin glucosyltransferase (E…
g3232.t1_1	BAD98241.1	GH43	GH		beta-xylosidase (EC 3.2.1.37); beta-1,3-xylosidase (EC 3.2.1.-); alpha-L-arabinofuranosidase (EC 3.2.1.55); arabinanase (EC 3.2.1.99); xylanase (EC 3.2.1.8); galactan 1,3-beta-galactosidase (EC 3.2.1.145)
g10098.t1_1	AJT62735.1	GH2	GH		beta-galactosidase (EC 3.2.1.23) ; beta-mannosidase (EC 3.2.1.25); beta-glucuronidase (EC 3.2.1.31); mannosylglycoprotein endo-beta-mannosidase (EC 3.2.1.152); exo-beta-glucosaminidase (EC 3.2.1.165)
g5412.t1_1	AHA83598.1	AA1	AA
g6494.t1_1	ADV52250.1	GH115	GH	created from reading Ryabova et al. (2009) FEBS Lett. in press	xylan alpha-1,2-glucuronidase (3.2.1.131); alpha-(4-O-methyl)-glucuronidase (3.2.1.-)
g6515.t1_1	AAW46890.1	GH79	GH		beta-glucuronidase (EC 3.2.1.31); beta-4-O-methyl-glucuronidase (EC 3.2.1.-); heparanase (EC 3.2.1.-); baicalin beta-glucuronidase (EC 3.2.1.167)
g11261.t1_1	CUS05598.1	CBM23	CBM		Mannan-binding function demonstrated in one case.
g10220.t1_1	BAC83070.1	CBM43	CBM	Created after Barral, Suarez, Batanero, Alfonso, Alche, RodrÃ­guez-GarcÃ­a, Villalba, Rivas and RodrÃ­guez (2005) Biochem. J. 390, 77-84 (PMID: 15882149). Formerly known as X8 modules.	Modules of approx. 90-100 residues found at the C-terminus of GH17 or GH72 enzymatic modules and also sometimes isolated. CBM43 modules sometimes carry a C-terminal membrane anchor. The beta-1,3-glucan binding function has been demonstrated with the olive pollen protein Ole e 10.
g4175.t1_1	EAA57680.1	GH78	GH		alpha-L-rhamnosidase (EC 3.2.1.40)
g4672.t1_1	CED85561.1	GH71	GH		alpha-1,3-glucanase (EC 3.2.1.59).
g8081.t1_1	CBZ51751.1	GT90	GT	Created from Klutts, Levery and Doering (2007) J. Biol. Chem. 282:17890-17899 (PMID: 17430900)	UDP-Xyl: (mannosyl) glucuronoxylomannan/galactoxylomannan beta-1,2-xylosyltransferase (EC 2.4.2.-)
g1372.t1_1	BAL43430.1	AA9	AA
g9553.t1_1	AGJ81161.1	CBM1	CBM	Previously known as cellulose-binding domain family I (CBD I).	Modules of approx. 40 residues found almost exclusively in fungi. The cellulose-binding function has been demonstrated in many cases, and appears to be mediated by three aromatic residues separated by about 10.4 angstrom and which form a flat surface. The only non-fungal occurence of CBM1 is in an algal non-hydrolytic polysaccharide-binding protein which is composed of four repeated CBM1 modules.…
g3624.t1_1	ALG11156.1	CBM2	CBM	Previously known as cellulose-binding domain family II (CBD II).	Modules of approx. 100 residues and which are found in a large number of bacterial enzymes. The cellulose-binding function has been demonstrated in many cases. Several of these modules have been shown to also bind chitin or xylan.
g1434.t1_1	ALG11156.1	CBM2	CBM	Previously known as cellulose-binding domain family II (CBD II).	Modules of approx. 100 residues and which are found in a large number of bacterial enzymes. The cellulose-binding function has been demonstrated in many cases. Several of these modules have been shown to also bind chitin or xylan.
g7376.t1_1	ADV23890.1	GH79	GH		beta-glucuronidase (EC 3.2.1.31); beta-4-O-methyl-glucuronidase (EC 3.2.1.-); heparanase (EC 3.2.1.-); baicalin beta-glucuronidase (EC 3.2.1.167)
g2009.t1_1	ADG11197.1	GH105	GH	Created based on a paper by Itoh, Ochiai, Mikami, Hashimoto, and Murata (J. Mol. Biol. 360 (2006) 573-585) (PMID: 16781735)	unsaturated rhamnogalacturonyl hydrolase (EC 3.2.1.-)
g3633.t1_1	CCA23363.1	GH0	GH
g202.t1_1	AMM42888.1	CBM57	CBM		Created from reading Schallus et al (2008) Mol Biol Cell. 19:3404-3414 [PMID: 18524852] and finding related domains attached to various glycosidases.
g11991.t1_1	CCA23362.1	GH0	GH
g4669.t1_1	ALJ82899.1	AA3	AA
g7831.t1_1	BAF20066.1	GT47	GT	The long animal heparan synthases are made of two domains. The N-terminal domain, which adds b-1,4-GlcA residues, belongs to family GT47 while the C-terminal domain, which adds a-1,4-GlcNAc residues, belongs to family GT64. The plant homologs, which have a single domain, display various specificities ranging from xyloglucan b-galactosyltransferase to a pectin b-glucuronyltransferase and arabinan …	heparan beta-glucuronyltransferase (EC 2.4.1.225); xyloglucan beta-galactosyltransferase (EC 2.4.1.-); heparan synthase (EC 2.4.1.-); arabinan alphalpha-L-arabinosyltransferase (EC 2.4.2.-).
g4911.t1_1	BAV06996.1	CBM13	CBM	Previously known as cellulose-binding domain family XIII (CBD XIII).	Modules of approx. 150 residues which always appear as a threefold internal repeat. The only apparent exception to this, xylanase II of Actinomadura sp. FC7 (GenBank U08894), is in fact not completely sequenced. These modules were first identified in several plant lectins such as ricin or agglutinin of Ricinus communis which bind galactose residues. The three-dimensional structure of a plant lect…
g10955.t1_1	AFO72239.1	AA9	AA
g11449.t1_1	CCA74280.1	GT24	GT	Distant similarity to family GT8	UDP-Glc: glycoprotein alpha-glucosyltransferase (EC 2.4.1.-).
g1043.t1_1	CDS06792.1	CBM5	CBM	Previously known as cellulose-binding domain family V (CBD V).	Modules of approx. 60 residues found in bacterial enzymes. Chitin-binding described in several cases. Distantly related to the CBM12 family.
g8846.t1_1	BAF20066.1	GT47	GT	The long animal heparan synthases are made of two domains. The N-terminal domain, which adds b-1,4-GlcA residues, belongs to family GT47 while the C-terminal domain, which adds a-1,4-GlcNAc residues, belongs to family GT64. The plant homologs, which have a single domain, display various specificities ranging from xyloglucan b-galactosyltransferase to a pectin b-glucuronyltransferase and arabinan …	heparan beta-glucuronyltransferase (EC 2.4.1.225); xyloglucan beta-galactosyltransferase (EC 2.4.1.-); heparan synthase (EC 2.4.1.-); arabinan alphalpha-L-arabinosyltransferase (EC 2.4.2.-).
g2926.t1_1	AIT18866.1	GH18	GH	Contains chitinases of classes III and V. Contains non-catalytic proteins such as xylanase inhibitor; concanavalin B; narbonin	chitinase (EC 3.2.1.14); endo-beta-N-acetylglucosaminidase (EC 3.2.1.96); xylanase inhibitor; concanavalin B; narbonin
g4987.t1_1	CCA73934.1	CBM1	CBM	Previously known as cellulose-binding domain family I (CBD I).	Modules of approx. 40 residues found almost exclusively in fungi. The cellulose-binding function has been demonstrated in many cases, and appears to be mediated by three aromatic residues separated by about 10.4 angstrom and which form a flat surface. The only non-fungal occurence of CBM1 is in an algal non-hydrolytic polysaccharide-binding protein which is composed of four repeated CBM1 modules.…
g1868.t1_1	CCA67999.1	CBM48	CBM		Modules of approx. 100 residues with glycogen-binding function, appended to GH13 modules. Also found in the beta subunit (glycogen-binding) of AMP-activated protein kinases (AMPK)
g5274.t1_1	AEE75574.1	CBM57	CBM		Created from reading Schallus et al (2008) Mol Biol Cell. 19:3404-3414 [PMID: 18524852] and finding related domains attached to various glycosidases.
g8066.t1_1	CCA75087.1	GT20	GT		alpha,alpha-trehalose-phosphate synthase [UDP-forming] (EC 2.4.1.15)
g8565.t1_1	CBX99002.1	GH18	GH	Contains chitinases of classes III and V. Contains non-catalytic proteins such as xylanase inhibitor; concanavalin B; narbonin	chitinase (EC 3.2.1.14); endo-beta-N-acetylglucosaminidase (EC 3.2.1.96); xylanase inhibitor; concanavalin B; narbonin
g11941.t1_1	EAA55767.1	GH76	GH		alpha-1,6-mannanase (EC 3.2.1.101)
g9841.t1_1	ALG11156.1	CBM2	CBM	Previously known as cellulose-binding domain family II (CBD II).	Modules of approx. 100 residues and which are found in a large number of bacterial enzymes. The cellulose-binding function has been demonstrated in many cases. Several of these modules have been shown to also bind chitin or xylan.
g11947.t1_1	ALJ82900.1	AA3	AA
g2945.t1_1	BAF20066.1	GT47	GT	The long animal heparan synthases are made of two domains. The N-terminal domain, which adds b-1,4-GlcA residues, belongs to family GT47 while the C-terminal domain, which adds a-1,4-GlcNAc residues, belongs to family GT64. The plant homologs, which have a single domain, display various specificities ranging from xyloglucan b-galactosyltransferase to a pectin b-glucuronyltransferase and arabinan …	heparan beta-glucuronyltransferase (EC 2.4.1.225); xyloglucan beta-galactosyltransferase (EC 2.4.1.-); heparan synthase (EC 2.4.1.-); arabinan alphalpha-L-arabinosyltransferase (EC 2.4.2.-).
g170.t1_1	CCA73462.1	GH3	GH		beta-glucosidase (EC 3.2.1.21); xylan 1,4-beta-xylosidase (EC 3.2.1.37); beta-N-acetylhexosaminidase (EC 3.2.1.52); glucan 1,3-beta-glucosidase (EC 3.2.1.58); glucan 1,4-beta-glucosidase (EC 3.2.1.74); exo-1,3-1,4-glucanase (EC 3.2.1.-); alphalpha-L-arabinofuranosidase (EC 3.2.1.55).
g9406.t1_1	CCA23362.1	GH0	GH
g10154.t1_1	AAM33693.1	GH47	GH		alpha-mannosidase (EC 3.2.1.113)
g9995.t1_1	ALV37288.1	PL1	PL		pectate lyase (EC 4.2.2.2); exo-pectate lyase (EC 4.2.2.9); pectin lyase (EC 4.2.2.10).
g8306.t1_1	CAN65410.1	GH38	GH		alpha-mannosidase (EC 3.2.1.24) ; mannosyl-oligosaccharide alpha-1,3-1,6-mannosidase (EC 3.2.1.114); mannosyl-oligosaccharide alpha-1,3-mannosidase (EC 3.2.1.-)
g10262.t1_1	AIT83212.1	GT4	GT		sucrose synthase (EC 2.4.1.13); sucrose-phosphate synthase (EC 2.4.1.14); alpha-glucosyltransferase (EC 2.4.1.52); lipopolysaccharide N-acetylglucosaminyltransferase (EC 2.4.1.56); GDP-Man alpha-mannosyltransferase (EC 2.4.1.-); 1,2-diacylglycerol 3-glucosyltransferase (EC 2.4.1.157); diglucosyl diacylglycerol synthase (EC 2.4.1.208); digalactosyldiacylglycerol synthase (EC 2.4.1.141); trehalose …
g6553.t1_1	BAF20066.1	GT47	GT	The long animal heparan synthases are made of two domains. The N-terminal domain, which adds b-1,4-GlcA residues, belongs to family GT47 while the C-terminal domain, which adds a-1,4-GlcNAc residues, belongs to family GT64. The plant homologs, which have a single domain, display various specificities ranging from xyloglucan b-galactosyltransferase to a pectin b-glucuronyltransferase and arabinan …	heparan beta-glucuronyltransferase (EC 2.4.1.225); xyloglucan beta-galactosyltransferase (EC 2.4.1.-); heparan synthase (EC 2.4.1.-); arabinan alphalpha-L-arabinosyltransferase (EC 2.4.2.-).
g7028.t1_1	BAT01647.1	CBM57	CBM		Created from reading Schallus et al (2008) Mol Biol Cell. 19:3404-3414 [PMID: 18524852] and finding related domains attached to various glycosidases.
g4901.t1_1	CAK40270.1	GH31	GH		alpha-glucosidase (EC 3.2.1.20); alpha-1,3-glucosidase (EC 3.2.1.84); sucrase-isomaltase (EC 3.2.1.48) (EC 3.2.1.10); alpha-xylosidase (EC 3.2.1.-); alpha-glucan lyase (EC 4.2.2.13); isomaltosyltransferase (EC 2.4.1.-).
g2371.t1_1	CAJ86292.1	CBM43	CBM	Created after Barral, Suarez, Batanero, Alfonso, Alche, RodrÃ­guez-GarcÃ­a, Villalba, Rivas and RodrÃ­guez (2005) Biochem. J. 390, 77-84 (PMID: 15882149). Formerly known as X8 modules.	Modules of approx. 90-100 residues found at the C-terminus of GH17 or GH72 enzymatic modules and also sometimes isolated. CBM43 modules sometimes carry a C-terminal membrane anchor. The beta-1,3-glucan binding function has been demonstrated with the olive pollen protein Ole e 10.
g4554.t1_1	ABD61573.1	AA5	AA
g9205.t1_1	CAJ58949.1	CBM13	CBM	Previously known as cellulose-binding domain family XIII (CBD XIII).	Modules of approx. 150 residues which always appear as a threefold internal repeat. The only apparent exception to this, xylanase II of Actinomadura sp. FC7 (GenBank U08894), is in fact not completely sequenced. These modules were first identified in several plant lectins such as ricin or agglutinin of Ricinus communis which bind galactose residues. The three-dimensional structure of a plant lect…
g1673.t1_1	BAF20066.1	GT47	GT	The long animal heparan synthases are made of two domains. The N-terminal domain, which adds b-1,4-GlcA residues, belongs to family GT47 while the C-terminal domain, which adds a-1,4-GlcNAc residues, belongs to family GT64. The plant homologs, which have a single domain, display various specificities ranging from xyloglucan b-galactosyltransferase to a pectin b-glucuronyltransferase and arabinan …	heparan beta-glucuronyltransferase (EC 2.4.1.225); xyloglucan beta-galactosyltransferase (EC 2.4.1.-); heparan synthase (EC 2.4.1.-); arabinan alphalpha-L-arabinosyltransferase (EC 2.4.2.-).
g5122.t1_1	CAJ58949.1	CBM13	CBM	Previously known as cellulose-binding domain family XIII (CBD XIII).	Modules of approx. 150 residues which always appear as a threefold internal repeat. The only apparent exception to this, xylanase II of Actinomadura sp. FC7 (GenBank U08894), is in fact not completely sequenced. These modules were first identified in several plant lectins such as ricin or agglutinin of Ricinus communis which bind galactose residues. The three-dimensional structure of a plant lect…
g5496.t1_1	BAF20066.1	GT47	GT	The long animal heparan synthases are made of two domains. The N-terminal domain, which adds b-1,4-GlcA residues, belongs to family GT47 while the C-terminal domain, which adds a-1,4-GlcNAc residues, belongs to family GT64. The plant homologs, which have a single domain, display various specificities ranging from xyloglucan b-galactosyltransferase to a pectin b-glucuronyltransferase and arabinan …	heparan beta-glucuronyltransferase (EC 2.4.1.225); xyloglucan beta-galactosyltransferase (EC 2.4.1.-); heparan synthase (EC 2.4.1.-); arabinan alphalpha-L-arabinosyltransferase (EC 2.4.2.-).
g8446.t1_1	ALG11156.1	CBM2	CBM	Previously known as cellulose-binding domain family II (CBD II).	Modules of approx. 100 residues and which are found in a large number of bacterial enzymes. The cellulose-binding function has been demonstrated in many cases. Several of these modules have been shown to also bind chitin or xylan.
g8108.t1_1	BAF20066.1	GT47	GT	The long animal heparan synthases are made of two domains. The N-terminal domain, which adds b-1,4-GlcA residues, belongs to family GT47 while the C-terminal domain, which adds a-1,4-GlcNAc residues, belongs to family GT64. The plant homologs, which have a single domain, display various specificities ranging from xyloglucan b-galactosyltransferase to a pectin b-glucuronyltransferase and arabinan …	heparan beta-glucuronyltransferase (EC 2.4.1.225); xyloglucan beta-galactosyltransferase (EC 2.4.1.-); heparan synthase (EC 2.4.1.-); arabinan alphalpha-L-arabinosyltransferase (EC 2.4.2.-).
g7108.t1_1	CAN65410.1	GH38	GH		alpha-mannosidase (EC 3.2.1.24) ; mannosyl-oligosaccharide alpha-1,3-1,6-mannosidase (EC 3.2.1.114); mannosyl-oligosaccharide alpha-1,3-mannosidase (EC 3.2.1.-)
g6390.t1_1	ADY40986.1	GH31	GH		alpha-glucosidase (EC 3.2.1.20); alpha-1,3-glucosidase (EC 3.2.1.84); sucrase-isomaltase (EC 3.2.1.48) (EC 3.2.1.10); alpha-xylosidase (EC 3.2.1.-); alpha-glucan lyase (EC 4.2.2.13); isomaltosyltransferase (EC 2.4.1.-).
g1795.t1_1	BAF20066.1	GT47	GT	The long animal heparan synthases are made of two domains. The N-terminal domain, which adds b-1,4-GlcA residues, belongs to family GT47 while the C-terminal domain, which adds a-1,4-GlcNAc residues, belongs to family GT64. The plant homologs, which have a single domain, display various specificities ranging from xyloglucan b-galactosyltransferase to a pectin b-glucuronyltransferase and arabinan …	heparan beta-glucuronyltransferase (EC 2.4.1.225); xyloglucan beta-galactosyltransferase (EC 2.4.1.-); heparan synthase (EC 2.4.1.-); arabinan alphalpha-L-arabinosyltransferase (EC 2.4.2.-).
g1664.t1_1	BAF20066.1	GT47	GT	The long animal heparan synthases are made of two domains. The N-terminal domain, which adds b-1,4-GlcA residues, belongs to family GT47 while the C-terminal domain, which adds a-1,4-GlcNAc residues, belongs to family GT64. The plant homologs, which have a single domain, display various specificities ranging from xyloglucan b-galactosyltransferase to a pectin b-glucuronyltransferase and arabinan …	heparan beta-glucuronyltransferase (EC 2.4.1.225); xyloglucan beta-galactosyltransferase (EC 2.4.1.-); heparan synthase (EC 2.4.1.-); arabinan alphalpha-L-arabinosyltransferase (EC 2.4.2.-).
g5693.t1_1	AJC53641.1	GT2	GT	Distant similarity to families GT12, GT21, GT27, GT55, GT81 etc.	cellulose synthase (EC 2.4.1.12); chitin synthase (EC 2.4.1.16); dolichyl-phosphate beta-D-mannosyltransferase (EC 2.4.1.83); dolichyl-phosphate beta-glucosyltransferase (EC 2.4.1.117); N-acetylglucosaminyltransferase (EC 2.4.1.-); N-acetylgalactosaminyltransferase (EC 2.4.1.-); hyaluronan synthase (EC 2.4.1.212); chitin oligosaccharide synthase (EC 2.4.1.-); beta-1,3-glucan synthase (EC 2.4.1.34…
g150.t1_1	AJC53641.1	GT2	GT	Distant similarity to families GT12, GT21, GT27, GT55, GT81 etc.	cellulose synthase (EC 2.4.1.12); chitin synthase (EC 2.4.1.16); dolichyl-phosphate beta-D-mannosyltransferase (EC 2.4.1.83); dolichyl-phosphate beta-glucosyltransferase (EC 2.4.1.117); N-acetylglucosaminyltransferase (EC 2.4.1.-); N-acetylgalactosaminyltransferase (EC 2.4.1.-); hyaluronan synthase (EC 2.4.1.212); chitin oligosaccharide synthase (EC 2.4.1.-); beta-1,3-glucan synthase (EC 2.4.1.34…
g2431.t1_1	CEF68073.1	GT92	GT	Created from Tiz et al. (2009) J. Biol. Chem., 284(52):36223-33 (PMID:19858195)	UDP-Gal: N-glycan core alpha-1,6-fucoside beta-1,4-galactosyltransferase (EC 2.4.1.-); UDP-Gal: beta-galactoside beta-1,4-galactosyltransferase (EC 2.4.1.-)
g6700.t1_1	AIE96983.1	GT0	GT
g2674.t1_1	CDJ79822.1	GH3	GH		beta-glucosidase (EC 3.2.1.21); xylan 1,4-beta-xylosidase (EC 3.2.1.37); beta-N-acetylhexosaminidase (EC 3.2.1.52); glucan 1,3-beta-glucosidase (EC 3.2.1.58); glucan 1,4-beta-glucosidase (EC 3.2.1.74); exo-1,3-1,4-glucanase (EC 3.2.1.-); alphalpha-L-arabinofuranosidase (EC 3.2.1.55).
g5002.t1_1	CUU39686.1	GT4	GT		sucrose synthase (EC 2.4.1.13); sucrose-phosphate synthase (EC 2.4.1.14); alpha-glucosyltransferase (EC 2.4.1.52); lipopolysaccharide N-acetylglucosaminyltransferase (EC 2.4.1.56); GDP-Man alpha-mannosyltransferase (EC 2.4.1.-); 1,2-diacylglycerol 3-glucosyltransferase (EC 2.4.1.157); diglucosyl diacylglycerol synthase (EC 2.4.1.208); digalactosyldiacylglycerol synthase (EC 2.4.1.141); trehalose …
g4248.t1_1	BAF20066.1	GT47	GT	The long animal heparan synthases are made of two domains. The N-terminal domain, which adds b-1,4-GlcA residues, belongs to family GT47 while the C-terminal domain, which adds a-1,4-GlcNAc residues, belongs to family GT64. The plant homologs, which have a single domain, display various specificities ranging from xyloglucan b-galactosyltransferase to a pectin b-glucuronyltransferase and arabinan …	heparan beta-glucuronyltransferase (EC 2.4.1.225); xyloglucan beta-galactosyltransferase (EC 2.4.1.-); heparan synthase (EC 2.4.1.-); arabinan alphalpha-L-arabinosyltransferase (EC 2.4.2.-).
g1760.t1_1	CDR40638.1	GH31	GH		alpha-glucosidase (EC 3.2.1.20); alpha-1,3-glucosidase (EC 3.2.1.84); sucrase-isomaltase (EC 3.2.1.48) (EC 3.2.1.10); alpha-xylosidase (EC 3.2.1.-); alpha-glucan lyase (EC 4.2.2.13); isomaltosyltransferase (EC 2.4.1.-).
g1347.t1_1	AHF92902.1	GH0	GH
g12254.t1_1	BAF20066.1	GT47	GT	The long animal heparan synthases are made of two domains. The N-terminal domain, which adds b-1,4-GlcA residues, belongs to family GT47 while the C-terminal domain, which adds a-1,4-GlcNAc residues, belongs to family GT64. The plant homologs, which have a single domain, display various specificities ranging from xyloglucan b-galactosyltransferase to a pectin b-glucuronyltransferase and arabinan …	heparan beta-glucuronyltransferase (EC 2.4.1.225); xyloglucan beta-galactosyltransferase (EC 2.4.1.-); heparan synthase (EC 2.4.1.-); arabinan alphalpha-L-arabinosyltransferase (EC 2.4.2.-).
g8041.t1_1	CCA77953.1	CE16	CE	Formerly known as X125 modules; created from Li et al. Appl. Environ. Microbiol., 74:7482-7489 (PMID: 18978092)	acetylesterase (EC 3.1.1.6) active on various carbohydrate acetyl esters
g4588.t1_1	BAF20066.1	GT47	GT	The long animal heparan synthases are made of two domains. The N-terminal domain, which adds b-1,4-GlcA residues, belongs to family GT47 while the C-terminal domain, which adds a-1,4-GlcNAc residues, belongs to family GT64. The plant homologs, which have a single domain, display various specificities ranging from xyloglucan b-galactosyltransferase to a pectin b-glucuronyltransferase and arabinan …	heparan beta-glucuronyltransferase (EC 2.4.1.225); xyloglucan beta-galactosyltransferase (EC 2.4.1.-); heparan synthase (EC 2.4.1.-); arabinan alphalpha-L-arabinosyltransferase (EC 2.4.2.-).
g4417.t1_1	ALB05714.1	GH28	GH		polygalacturonase (EC 3.2.1.15); exo-polygalacturonase (EC 3.2.1.67); exo-polygalacturonosidase (EC 3.2.1.82); rhamnogalacturonase (EC 3.2.1.-); endo-xylogalacturonan hydrolase (EC 3.2.1.-); rhamnogalacturonan alpha-L-rhamnopyranohydrolase (EC 3.2.1.40)
g12274.t1_1	BAF20066.1	GT47	GT	The long animal heparan synthases are made of two domains. The N-terminal domain, which adds b-1,4-GlcA residues, belongs to family GT47 while the C-terminal domain, which adds a-1,4-GlcNAc residues, belongs to family GT64. The plant homologs, which have a single domain, display various specificities ranging from xyloglucan b-galactosyltransferase to a pectin b-glucuronyltransferase and arabinan …	heparan beta-glucuronyltransferase (EC 2.4.1.225); xyloglucan beta-galactosyltransferase (EC 2.4.1.-); heparan synthase (EC 2.4.1.-); arabinan alphalpha-L-arabinosyltransferase (EC 2.4.2.-).
g635.t1_1	AGW13874.1	PL8	PL		hyaluronate lyase (EC 4.2.2.1); chondroitin AC lyase (EC 4.2.2.5); xanthan lyase (EC 4.2.2.12); chondroitin ABC lyase (EC 4.2.2.20)
g1905.t1_1	CCA68810.1	GH47	GH		alpha-mannosidase (EC 3.2.1.113)
g8667.t1_1	BAF20066.1	GT47	GT	The long animal heparan synthases are made of two domains. The N-terminal domain, which adds b-1,4-GlcA residues, belongs to family GT47 while the C-terminal domain, which adds a-1,4-GlcNAc residues, belongs to family GT64. The plant homologs, which have a single domain, display various specificities ranging from xyloglucan b-galactosyltransferase to a pectin b-glucuronyltransferase and arabinan …	heparan beta-glucuronyltransferase (EC 2.4.1.225); xyloglucan beta-galactosyltransferase (EC 2.4.1.-); heparan synthase (EC 2.4.1.-); arabinan alphalpha-L-arabinosyltransferase (EC 2.4.2.-).
g2739.t1_1	AIS00097.1	GH23	GH	Corresponds to family 1 of the peptidoglycan lytic transglycosylases described by N.T. Blackburn and A.J. Clarke (2001) J. Mol. Evol. 52, 78-84; Note that 'peptidoglycan lytic transglycosylases' cleave peptidoglycan without intervention of a water molecule.	lysozyme type G (EC 3.2.1.17); peptidoglycan lyase (EC 4.2.2.-) also known in the literature as peptidoglycan lytic transglycosylase
g2238.t1_1	CBQ71457.1	GH18	GH	Contains chitinases of classes III and V. Contains non-catalytic proteins such as xylanase inhibitor; concanavalin B; narbonin	chitinase (EC 3.2.1.14); endo-beta-N-acetylglucosaminidase (EC 3.2.1.96); xylanase inhibitor; concanavalin B; narbonin
g2690.t1_1	AGZ43825.1	CBM13	CBM	Previously known as cellulose-binding domain family XIII (CBD XIII).	Modules of approx. 150 residues which always appear as a threefold internal repeat. The only apparent exception to this, xylanase II of Actinomadura sp. FC7 (GenBank U08894), is in fact not completely sequenced. These modules were first identified in several plant lectins such as ricin or agglutinin of Ricinus communis which bind galactose residues. The three-dimensional structure of a plant lect…
g1320.t1_1	AII12421.1	CBM50	CBM	Also known as LysM domains	Modules of approx. 50 residues found attached to various enzymes from families GH18, GH19, GH23, GH24, GH25 and GH73, i.e. enzymes cleaving either chitin or peptidoglycan. Binding to chitopentaose demonstrated in the case of Pteris ryukyuensis chitinase A [Ohnuma T et al. (2008) J. Biol. Chem. 283:5178-87 (PMID: 18083709)]. CBM50 modules are also found in a multitude of other enzymes targeting th…
g11859.t1_1	CBG67294.1	CBM13	CBM	Previously known as cellulose-binding domain family XIII (CBD XIII).	Modules of approx. 150 residues which always appear as a threefold internal repeat. The only apparent exception to this, xylanase II of Actinomadura sp. FC7 (GenBank U08894), is in fact not completely sequenced. These modules were first identified in several plant lectins such as ricin or agglutinin of Ricinus communis which bind galactose residues. The three-dimensional structure of a plant lect…
g7085.t1_1	BAF20066.1	GT47	GT	The long animal heparan synthases are made of two domains. The N-terminal domain, which adds b-1,4-GlcA residues, belongs to family GT47 while the C-terminal domain, which adds a-1,4-GlcNAc residues, belongs to family GT64. The plant homologs, which have a single domain, display various specificities ranging from xyloglucan b-galactosyltransferase to a pectin b-glucuronyltransferase and arabinan …	heparan beta-glucuronyltransferase (EC 2.4.1.225); xyloglucan beta-galactosyltransferase (EC 2.4.1.-); heparan synthase (EC 2.4.1.-); arabinan alphalpha-L-arabinosyltransferase (EC 2.4.2.-).
g4342.t1_1	CAN65410.1	GH38	GH		alpha-mannosidase (EC 3.2.1.24) ; mannosyl-oligosaccharide alpha-1,3-1,6-mannosidase (EC 3.2.1.114); mannosyl-oligosaccharide alpha-1,3-mannosidase (EC 3.2.1.-)
g11388.t1_1	CDI52576.1	AA3	AA
g3612.t1_1	BAA76363.1	CBM1	CBM	Previously known as cellulose-binding domain family I (CBD I).	Modules of approx. 40 residues found almost exclusively in fungi. The cellulose-binding function has been demonstrated in many cases, and appears to be mediated by three aromatic residues separated by about 10.4 angstrom and which form a flat surface. The only non-fungal occurence of CBM1 is in an algal non-hydrolytic polysaccharide-binding protein which is composed of four repeated CBM1 modules.…
g8781.t1_1	CCA68306.1	CBM50	CBM	Also known as LysM domains	Modules of approx. 50 residues found attached to various enzymes from families GH18, GH19, GH23, GH24, GH25 and GH73, i.e. enzymes cleaving either chitin or peptidoglycan. Binding to chitopentaose demonstrated in the case of Pteris ryukyuensis chitinase A [Ohnuma T et al. (2008) J. Biol. Chem. 283:5178-87 (PMID: 18083709)]. CBM50 modules are also found in a multitude of other enzymes targeting th…
g11596.t1_1	BAF20066.1	GT47	GT	The long animal heparan synthases are made of two domains. The N-terminal domain, which adds b-1,4-GlcA residues, belongs to family GT47 while the C-terminal domain, which adds a-1,4-GlcNAc residues, belongs to family GT64. The plant homologs, which have a single domain, display various specificities ranging from xyloglucan b-galactosyltransferase to a pectin b-glucuronyltransferase and arabinan …	heparan beta-glucuronyltransferase (EC 2.4.1.225); xyloglucan beta-galactosyltransferase (EC 2.4.1.-); heparan synthase (EC 2.4.1.-); arabinan alphalpha-L-arabinosyltransferase (EC 2.4.2.-).
g1400.t1_1	BAF20066.1	GT47	GT	The long animal heparan synthases are made of two domains. The N-terminal domain, which adds b-1,4-GlcA residues, belongs to family GT47 while the C-terminal domain, which adds a-1,4-GlcNAc residues, belongs to family GT64. The plant homologs, which have a single domain, display various specificities ranging from xyloglucan b-galactosyltransferase to a pectin b-glucuronyltransferase and arabinan …	heparan beta-glucuronyltransferase (EC 2.4.1.225); xyloglucan beta-galactosyltransferase (EC 2.4.1.-); heparan synthase (EC 2.4.1.-); arabinan alphalpha-L-arabinosyltransferase (EC 2.4.2.-).
g4079.t1_1	CCT73007.1	GT0	GT
g675.t1_1	CBX99002.1	GH18	GH	Contains chitinases of classes III and V. Contains non-catalytic proteins such as xylanase inhibitor; concanavalin B; narbonin	chitinase (EC 3.2.1.14); endo-beta-N-acetylglucosaminidase (EC 3.2.1.96); xylanase inhibitor; concanavalin B; narbonin
g10281.t1_1	CED84003.1	GH16	GH		xyloglucan:xyloglucosyltransferase (EC 2.4.1.207); keratan-sulfate endo-1,4-beta-galactosidase (EC 3.2.1.103); endo-1,3-beta-glucanase (EC 3.2.1.39); endo-1,3(4)-beta-glucanase (EC 3.2.1.6); licheninase (EC 3.2.1.73); beta-agarase (EC 3.2.1.81); kappa;-carrageenase (EC 3.2.1.83); xyloglucanase (EC 3.2.1.151)
g8670.t1_1	ALU91952.1	GH23	GH	Corresponds to family 1 of the peptidoglycan lytic transglycosylases described by N.T. Blackburn and A.J. Clarke (2001) J. Mol. Evol. 52, 78-84; Note that 'peptidoglycan lytic transglycosylases' cleave peptidoglycan without intervention of a water molecule.	lysozyme type G (EC 3.2.1.17); peptidoglycan lyase (EC 4.2.2.-) also known in the literature as peptidoglycan lytic transglycosylase
g2273.t1_1	XP_331907.1	GT66	GT	These enzymes utilise an oligosaccharide-PP-dolichol as the donor	Dol-PP-alpha-oligosaccharide: protein beta-oligosaccharyltransferase (EC 2.4.1.119)
g2082.t1_1	EAA58990.1	GH71	GH		alpha-1,3-glucanase (EC 3.2.1.59).
g637.t1_1	AGW13874.1	PL8	PL		hyaluronate lyase (EC 4.2.2.1); chondroitin AC lyase (EC 4.2.2.5); xanthan lyase (EC 4.2.2.12); chondroitin ABC lyase (EC 4.2.2.20)
g892.t1_1	AHG06593.1	GT2	GT	Distant similarity to families GT12, GT21, GT27, GT55, GT81 etc.	cellulose synthase (EC 2.4.1.12); chitin synthase (EC 2.4.1.16); dolichyl-phosphate beta-D-mannosyltransferase (EC 2.4.1.83); dolichyl-phosphate beta-glucosyltransferase (EC 2.4.1.117); N-acetylglucosaminyltransferase (EC 2.4.1.-); N-acetylgalactosaminyltransferase (EC 2.4.1.-); hyaluronan synthase (EC 2.4.1.212); chitin oligosaccharide synthase (EC 2.4.1.-); beta-1,3-glucan synthase (EC 2.4.1.34…
g658.t1_1	CDI52495.1	GT41	GT		UDP-GlcNAc: peptide beta-N-acetylglucosaminyltransferase (EC 2.4.1.94)
g10981.t1_1	AFK91530.1	AA2	AA
g8226.t1_1	CCA66790.1	GT2	GT	Distant similarity to families GT12, GT21, GT27, GT55, GT81 etc.	cellulose synthase (EC 2.4.1.12); chitin synthase (EC 2.4.1.16); dolichyl-phosphate beta-D-mannosyltransferase (EC 2.4.1.83); dolichyl-phosphate beta-glucosyltransferase (EC 2.4.1.117); N-acetylglucosaminyltransferase (EC 2.4.1.-); N-acetylgalactosaminyltransferase (EC 2.4.1.-); hyaluronan synthase (EC 2.4.1.212); chitin oligosaccharide synthase (EC 2.4.1.-); beta-1,3-glucan synthase (EC 2.4.1.34…
g3936.t1_1	ANH56445.1	GH36	GH	Mechanistic commonality with family GH27 demonstrated by Comfort et al. (2007) Biochemistry, 46: 3319-3330 (PMID: 17323919)	alpha-galactosidase (EC 3.2.1.22); alpha-N-acetylgalactosaminidase (EC 3.2.1.49); stachyose synthase (EC 2.4.1.67); raffinose synthase (EC 2.4.1.82)
g3664.t1_1	CUR50868.1	GT66	GT	These enzymes utilise an oligosaccharide-PP-dolichol as the donor	Dol-PP-alpha-oligosaccharide: protein beta-oligosaccharyltransferase (EC 2.4.1.119)
g1633.t1_1	AEE98238.1	CBM13	CBM	Previously known as cellulose-binding domain family XIII (CBD XIII).	Modules of approx. 150 residues which always appear as a threefold internal repeat. The only apparent exception to this, xylanase II of Actinomadura sp. FC7 (GenBank U08894), is in fact not completely sequenced. These modules were first identified in several plant lectins such as ricin or agglutinin of Ricinus communis which bind galactose residues. The three-dimensional structure of a plant lect…
g10503.t1_1	CAJ58949.1	CBM13	CBM	Previously known as cellulose-binding domain family XIII (CBD XIII).	Modules of approx. 150 residues which always appear as a threefold internal repeat. The only apparent exception to this, xylanase II of Actinomadura sp. FC7 (GenBank U08894), is in fact not completely sequenced. These modules were first identified in several plant lectins such as ricin or agglutinin of Ricinus communis which bind galactose residues. The three-dimensional structure of a plant lect…
g1421.t1_1	BAA76363.1	CBM1	CBM	Previously known as cellulose-binding domain family I (CBD I).	Modules of approx. 40 residues found almost exclusively in fungi. The cellulose-binding function has been demonstrated in many cases, and appears to be mediated by three aromatic residues separated by about 10.4 angstrom and which form a flat surface. The only non-fungal occurence of CBM1 is in an algal non-hydrolytic polysaccharide-binding protein which is composed of four repeated CBM1 modules.…
g7199.t1_1	BAF20066.1	GT47	GT	The long animal heparan synthases are made of two domains. The N-terminal domain, which adds b-1,4-GlcA residues, belongs to family GT47 while the C-terminal domain, which adds a-1,4-GlcNAc residues, belongs to family GT64. The plant homologs, which have a single domain, display various specificities ranging from xyloglucan b-galactosyltransferase to a pectin b-glucuronyltransferase and arabinan …	heparan beta-glucuronyltransferase (EC 2.4.1.225); xyloglucan beta-galactosyltransferase (EC 2.4.1.-); heparan synthase (EC 2.4.1.-); arabinan alphalpha-L-arabinosyltransferase (EC 2.4.2.-).
g11866.t1_1	BAF20066.1	GT47	GT	The long animal heparan synthases are made of two domains. The N-terminal domain, which adds b-1,4-GlcA residues, belongs to family GT47 while the C-terminal domain, which adds a-1,4-GlcNAc residues, belongs to family GT64. The plant homologs, which have a single domain, display various specificities ranging from xyloglucan b-galactosyltransferase to a pectin b-glucuronyltransferase and arabinan …	heparan beta-glucuronyltransferase (EC 2.4.1.225); xyloglucan beta-galactosyltransferase (EC 2.4.1.-); heparan synthase (EC 2.4.1.-); arabinan alphalpha-L-arabinosyltransferase (EC 2.4.2.-).
g12013.t1_1	ABO42285.1	GH13	GH	New: many members have been assigned to subfamilies as described by Stam et al. (2006) Protein Eng Des Sel. 19, 555-562 (PMID: 17085431)	alpha-amylase (EC 3.2.1.1); pullulanase (EC 3.2.1.41); cyclomaltodextrin glucanotransferase (EC 2.4.1.19); cyclomaltodextrinase (EC 3.2.1.54); trehalose-6-phosphate hydrolase (EC 3.2.1.93); oligo-alpha-glucosidase (EC 3.2.1.10); maltogenic amylase (EC 3.2.1.133); neopullulanase (EC 3.2.1.135); alpha-glucosidase (EC 3.2.1.20); maltotetraose-forming alpha-amylase (EC 3.2.1.60); isoamylase (EC 3.2.1…
g2420.t1_1	CAL53384.1	CE11	CE		UDP-3-0-acyl N-acetylglucosamine deacetylase (EC 3.5.1.-).
g8311.t1_1	AAW50596.1	CE4	CE		acetyl xylan esterase (EC 3.1.1.72); chitin deacetylase (EC 3.5.1.41); chitooligosaccharide deacetylase (EC 3.5.1.-); peptidoglycan GlcNAc deacetylase (EC 3.5.1.-); peptidoglycan N-acetylmuramic acid deacetylase (EC 3.5.1.-).
g7256.t1_1	BAF20066.1	GT47	GT	The long animal heparan synthases are made of two domains. The N-terminal domain, which adds b-1,4-GlcA residues, belongs to family GT47 while the C-terminal domain, which adds a-1,4-GlcNAc residues, belongs to family GT64. The plant homologs, which have a single domain, display various specificities ranging from xyloglucan b-galactosyltransferase to a pectin b-glucuronyltransferase and arabinan …	heparan beta-glucuronyltransferase (EC 2.4.1.225); xyloglucan beta-galactosyltransferase (EC 2.4.1.-); heparan synthase (EC 2.4.1.-); arabinan alphalpha-L-arabinosyltransferase (EC 2.4.2.-).
g5097.t1_1	ALB05711.1	GH28	GH		polygalacturonase (EC 3.2.1.15); exo-polygalacturonase (EC 3.2.1.67); exo-polygalacturonosidase (EC 3.2.1.82); rhamnogalacturonase (EC 3.2.1.-); endo-xylogalacturonan hydrolase (EC 3.2.1.-); rhamnogalacturonan alpha-L-rhamnopyranohydrolase (EC 3.2.1.40)
g12116.t1_1	AFO72234.1	AA9	AA
g1438.t1_1	CAA83147.1	AA2	AA
g1543.t1_1	AJA60963.1	AA7	AA
g4916.t1_1	ALE66000.1	AA1	AA
g8241.t1_1	AIK16667.1	GT8	GT	Distant similarity to family GT24	lipopolysaccharide alpha-1,3-galactosyltransferase (EC 2.4.1.44); UDP-Glc: (glucosyl)lipopolysaccharide alpha-1,2-glucosyltransferase (EC 2.4.1.-); lipopolysaccharide glucosyltransferase 1 (EC 2.4.1.58); glycogenin glucosyltransferase (EC 2.4.1.186); inositol 1-alpha-galactosyltransferase (galactinol synthase) (EC 2.4.1.123); homogalacturonan alpha-1,4-galacturonosyltransferase (EC 2.4.1.43); UDP…
g2648.t1_1	CAN65410.1	GH38	GH		alpha-mannosidase (EC 3.2.1.24) ; mannosyl-oligosaccharide alpha-1,3-1,6-mannosidase (EC 3.2.1.114); mannosyl-oligosaccharide alpha-1,3-mannosidase (EC 3.2.1.-)
g7945.t1_1	EAA63396.1	GH76	GH		alpha-1,6-mannanase (EC 3.2.1.101)
g717.t1_1	CAP83076.1	GH13	GH	New: many members have been assigned to subfamilies as described by Stam et al. (2006) Protein Eng Des Sel. 19, 555-562 (PMID: 17085431)	alpha-amylase (EC 3.2.1.1); pullulanase (EC 3.2.1.41); cyclomaltodextrin glucanotransferase (EC 2.4.1.19); cyclomaltodextrinase (EC 3.2.1.54); trehalose-6-phosphate hydrolase (EC 3.2.1.93); oligo-alpha-glucosidase (EC 3.2.1.10); maltogenic amylase (EC 3.2.1.133); neopullulanase (EC 3.2.1.135); alpha-glucosidase (EC 3.2.1.20); maltotetraose-forming alpha-amylase (EC 3.2.1.60); isoamylase (EC 3.2.1…
g7618.t1_1	CDZ96803.1	GT8	GT	Distant similarity to family GT24	lipopolysaccharide alpha-1,3-galactosyltransferase (EC 2.4.1.44); UDP-Glc: (glucosyl)lipopolysaccharide alpha-1,2-glucosyltransferase (EC 2.4.1.-); lipopolysaccharide glucosyltransferase 1 (EC 2.4.1.58); glycogenin glucosyltransferase (EC 2.4.1.186); inositol 1-alpha-galactosyltransferase (galactinol synthase) (EC 2.4.1.123); homogalacturonan alpha-1,4-galacturonosyltransferase (EC 2.4.1.43); UDP…
g9207.t1_1	CUR50868.1	GT66	GT	These enzymes utilise an oligosaccharide-PP-dolichol as the donor	Dol-PP-alpha-oligosaccharide: protein beta-oligosaccharyltransferase (EC 2.4.1.119)
g8988.t1_1	CAN61695.1	GH28	GH		polygalacturonase (EC 3.2.1.15); exo-polygalacturonase (EC 3.2.1.67); exo-polygalacturonosidase (EC 3.2.1.82); rhamnogalacturonase (EC 3.2.1.-); endo-xylogalacturonan hydrolase (EC 3.2.1.-); rhamnogalacturonan alpha-L-rhamnopyranohydrolase (EC 3.2.1.40)
g2042.t1_1	EIM80453.1	GH135	GH
g10347.t1_1	AEI52017.1	CE6	CE		acetyl xylan esterase (EC 3.1.1.72).
g6207.t1_1	CDZ96269.1	GH79	GH		beta-glucuronidase (EC 3.2.1.31); beta-4-O-methyl-glucuronidase (EC 3.2.1.-); heparanase (EC 3.2.1.-); baicalin beta-glucuronidase (EC 3.2.1.167)
g6595.t1_1	ALE66000.1	AA1	AA
g2578.t1_1	BAT93305.1	CBM57	CBM		Created from reading Schallus et al (2008) Mol Biol Cell. 19:3404-3414 [PMID: 18524852] and finding related domains attached to various glycosidases.
g1792.t1_1	BAF20066.1	GT47	GT	The long animal heparan synthases are made of two domains. The N-terminal domain, which adds b-1,4-GlcA residues, belongs to family GT47 while the C-terminal domain, which adds a-1,4-GlcNAc residues, belongs to family GT64. The plant homologs, which have a single domain, display various specificities ranging from xyloglucan b-galactosyltransferase to a pectin b-glucuronyltransferase and arabinan …	heparan beta-glucuronyltransferase (EC 2.4.1.225); xyloglucan beta-galactosyltransferase (EC 2.4.1.-); heparan synthase (EC 2.4.1.-); arabinan alphalpha-L-arabinosyltransferase (EC 2.4.2.-).
g12016.t1_1	ALJ82899.1	AA3	AA
g8148.t1_1	ADJ46916.1	CBM13	CBM	Previously known as cellulose-binding domain family XIII (CBD XIII).	Modules of approx. 150 residues which always appear as a threefold internal repeat. The only apparent exception to this, xylanase II of Actinomadura sp. FC7 (GenBank U08894), is in fact not completely sequenced. These modules were first identified in several plant lectins such as ricin or agglutinin of Ricinus communis which bind galactose residues. The three-dimensional structure of a plant lect…
g5724.t1_1	ACG45242.1	GT1	GT	Distantly related to family GT28; several members of this family are made of two subunits (for instance Alg13 and Alg14 in Saccharomyces); the complete enzyme has been reconstituted whenever possible, and appears with the two subunit names separated by a + sign and with the N-terminal subunit followed by the C-terminal one	UDP-glucuronosyltransferase (EC 2.4.1.17); 2-hydroxyacylsphingosine 1-beta-galactosyltransferase (EC 2.4.1.45); N-acylsphingosine galactosyltransferase (EC 2.4.1.47); flavonol 3-O-glucosyltransferase (EC 2.4.1.91); indole-3-acetate beta-glucosyltransferase (EC 2.4.1.121); sterol glucosyltransferase (EC 2.4.1.173); ecdysteroid UDP-glucosyltransferase (EC 2.4.1.-); zeaxanthin glucosyltransferase (E…
g11476.t1_1	BAF20066.1	GT47	GT	The long animal heparan synthases are made of two domains. The N-terminal domain, which adds b-1,4-GlcA residues, belongs to family GT47 while the C-terminal domain, which adds a-1,4-GlcNAc residues, belongs to family GT64. The plant homologs, which have a single domain, display various specificities ranging from xyloglucan b-galactosyltransferase to a pectin b-glucuronyltransferase and arabinan …	heparan beta-glucuronyltransferase (EC 2.4.1.225); xyloglucan beta-galactosyltransferase (EC 2.4.1.-); heparan synthase (EC 2.4.1.-); arabinan alphalpha-L-arabinosyltransferase (EC 2.4.2.-).
g3598.t1_1	BAF20066.1	GT47	GT	The long animal heparan synthases are made of two domains. The N-terminal domain, which adds b-1,4-GlcA residues, belongs to family GT47 while the C-terminal domain, which adds a-1,4-GlcNAc residues, belongs to family GT64. The plant homologs, which have a single domain, display various specificities ranging from xyloglucan b-galactosyltransferase to a pectin b-glucuronyltransferase and arabinan …	heparan beta-glucuronyltransferase (EC 2.4.1.225); xyloglucan beta-galactosyltransferase (EC 2.4.1.-); heparan synthase (EC 2.4.1.-); arabinan alphalpha-L-arabinosyltransferase (EC 2.4.2.-).
g1931.t1_1	AGL18825.1	CBM32	CBM	Formerly known as X56 modules. Distantly related to CBM6 modules and to Anguilla anguilla agglutinin.	Binding to galactose and lactose has been demonstrated for the module of Micromonospora viridifaciens sialidase (PMID: 16239725). Binding to polygalacturonic acid has been shown for a Yersinia member (PMID: 17292916). Binding to LacNAc (beta-D-galactosyl-1,4-beta-D-N-acetylglucosamine) has been shown for an N-acetylglucosaminidase from Clostridium perfingens (PMID: 16990278).
[truncated: 159 more rows]

## Sheet: Sheet4
Table S5. Additional file of repeat region analysis
----position in query---- --position in repeat--
% % % query C matching repeat (left) end begin linkage
[truncated: 8,623 more rows]
